# Supplementary material for: Molecular modeling and molecular dynamic simulation of the effects of variants in the TGFBR2 kinase domain as a paradigm for interpretation of variants obtained by next generation sequencing
Source: PLoS One. 2017 Feb 9;12(2):e0170822. doi: 10.1371/journal.pone.0170822 (PMC5300139; doi:10.1371/journal.pone.0170822)
Supplement: S1 Data — This data file contains structured coordinates for each alpha carbon from each simulation. As our analyses primarily utilized alpha-carbon positions for calculation, this file contains the minimal data required to reproduce our analysis. (GZ) [file pone.0170822.s001.gz]

Archive with 1 entries (1 files):
- CA_trajectory_data.csv
