# Supplementary material for: Molecular modeling and molecular dynamic simulation of the effects of variants in the TGFBR2 kinase domain as a paradigm for interpretation of variants obtained by next generation sequencing
Source: PLoS One. 2017 Feb 9;12(2):e0170822. doi: 10.1371/journal.pone.0170822 (PMC5300139; doi:10.1371/journal.pone.0170822)
Supplement: S1 Data — This data file contains structured coordinates for each alpha carbon from each simulation. As our analyses primarily utilized alpha-carbon positions for calculation, this file contains the minimal data required to reproduce our analysis. (GZ) [file pone.0170822.s001.gz › CA_trajectory_data.csv]

## This CSV file contais the C-alpha coordinates of all 62 trajectories used	superimposed on the initial WT structure.
sequence.frame	CA228.x	CA228.y	CA228.z	CA229.x	CA229.y	CA229.z	CA230.x	CA230.y	CA230.z	CA231.x	CA231.y	CA231.z	CA232.x	CA232.y	CA232.z	CA233.x	CA233.y	CA233.z	CA234.x	CA234.y	CA234.z	CA235.x	CA235.y	CA235.z	CA236.x	CA236.y	CA236.z	CA237.x	CA237.y	CA237.z	CA238.x	CA238.y	CA238.z	CA239.x	CA239.y	CA239.z	CA240.x	CA240.y	CA240.z	CA241.x	CA241.y	CA241.z	CA242.x	CA242.y	CA242.z	CA243.x	CA243.y	CA243.z	CA244.x
A329T.frame001	45.541	41.454	10.253	46.221	38.005	11.302	47.561	36.284	8.274	48.27	32.646	9.523	46.583	29.414	10.662	46.347	27.761	7.09	43.379	25.901	8.344	40.301	25.084	6.151	39.835	27.662	3.443	36.249	27.329	2.704	36.725	28.81	-0.856	33.373	27.777	-2.142	31.489	30.406	-4.226	34.961	31.933	-4.601	34.899	33.434	-1.059	38.318	32.268	0.47	37.56
A329T.frame002	45.671	41.292	9.645	46.651	37.774	10.887	46.965	36.036	7.575	47.912	32.843	9.375	46.601	29.392	10.386	45.927	28.795	6.689	43.171	26.136	7.089	40.458	24.654	5.003	38.728	27.353	2.875	35.026	26.801	2.12	35.261	28.444	-1.268	31.673	27.684	-2.519	30.078	30.428	-4.716	33.822	30.986	-5.488	33.91	33.035	-2.296	37.16	32.443	-0.262	36.694
A329T.frame003	45.725	41.401	9.394	46.485	37.915	10.747	46.832	36.004	7.658	47.658	32.675	9.172	46.104	29.271	9.675	46.013	28.088	6.166	42.786	26.243	7.126	39.498	25.088	5.631	38.563	27.741	3.083	34.854	27.097	2.46	35.197	28.818	-0.984	31.686	28.134	-2.276	30.409	30.842	-4.597	34.098	31.782	-4.925	33.793	33.837	-1.645	37.143	32.502	-0.163	36.457
A329T.frame004	46.131	41.606	9.229	46.756	38.029	10.262	47.405	35.801	7.205	47.883	32.538	9.12	46.36	29.223	10.253	46.303	28.009	6.672	43.104	26.172	7.436	39.991	25.217	5.765	39.067	27.834	3.11	35.553	27.031	2.339	35.439	28.523	-1.104	31.784	27.873	-2.151	30.385	30.584	-4.543	34.012	31.211	-5.196	34.172	33.054	-1.92	37.388	31.798	-0.153	36.956
A329T.frame005	45.879	41.8	9.744	46.818	38.14	10.767	47.189	35.877	7.698	48.298	32.883	9.628	46.444	29.631	10.69	46.23	28.584	7.133	43.38	26.31	8.167	40.297	24.762	6.527	38.485	26.818	3.821	34.885	26.497	2.805	35.164	27.874	-0.62	31.674	27.343	-1.904	30.056	30.052	-4.261	33.695	31.312	-4.744	33.642	33.105	-1.355	37.011	31.831	-0.125	36.989
A329T.frame006	45.872	41.34	9.769	46.516	37.663	10.884	47.45	35.695	7.841	48.149	32.536	9.81	46.344	29.43	11.242	45.733	27.517	7.98	42.33	25.83	8.871	39.867	24.634	6.174	39.209	27.398	3.701	35.487	26.917	2.892	35.685	27.979	-0.786	32.26	27.177	-2.163	30.794	30.058	-4.335	34.391	30.527	-5.276	34.415	32.459	-1.907	37.546	31.367	0.019	36.939
A329T.frame007	45.862	41.116	9.722	46.543	37.86	11.643	47.213	35.241	9.086	47.111	32.588	11.719	45.809	28.949	11.617	46.586	28.258	7.911	43.619	26.076	8.106	40.869	24.701	5.727	39.556	27.18	3.076	35.787	26.3	2.926	35.998	27.247	-0.673	32.465	26.707	-1.951	31.266	28.992	-4.715	34.898	29.976	-5.156	34.456	32.314	-2.189	37.492	31.515	-0.031	37.37
A329T.frame008	46.041	41.48	9.011	46.539	37.977	10.495	47.111	36.035	7.393	48.083	32.609	8.735	46.372	29.525	10.399	45.852	28.074	6.928	43.071	26.004	8.482	39.813	24.692	6.843	38.868	27.262	4.009	35.221	27.185	3.023	35.4	27.781	-0.699	32.037	27.188	-1.953	31.502	29.7	-4.634	34.767	31.403	-5.486	35.008	32.835	-1.904	37.885	31.134	0.008	37.364
A329T.frame009	45.782	41.842	9.143	46.572	38.648	10.875	47.116	36.081	8.056	47.291	33.405	10.726	46.114	29.826	11.147	46.612	28.951	7.435	43.76	26.505	7.367	40.703	25	5.648	39.421	27.553	3.112	35.627	26.709	3.034	35.461	27.621	-0.609	31.87	27.274	-1.84	30.713	29.712	-4.495	33.76	31.817	-5.498	33.836	32.935	-1.917	37.083	31.719	-0.177	36.757
A329T.frame010	45.986	41.151	9.58	46.851	37.691	11.086	47.492	35.302	8.243	47.956	32.426	10.81	46.256	28.953	10.765	46.409	28.349	6.92	43.456	26.077	7.331	40.76	24.625	5.281	38.864	27.058	3.028	35.111	26.934	2.272	34.998	28.376	-1.23	31.635	27.891	-2.148	30.759	30.436	-4.93	33.62	32.872	-5.472	33.913	33.421	-1.719	37.158	31.891	-0.472	36.998
A329T.frame011	45.923	41.347	9.343	46.56	37.866	10.974	47.208	35.703	8.095	47.918	32.377	9.752	46.539	28.769	10.359	46.382	27.371	6.674	43.238	25.838	7.934	39.892	24.912	6.223	39.659	27.391	3.399	35.969	26.909	2.977	35.69	27.798	-0.831	32.304	27.101	-1.928	31.591	29.775	-4.716	34.563	32.051	-5.209	34.696	33.064	-1.543	37.726	31.615	0.312	37.356
A329T.frame012	45.959	41.654	9.273	46.594	38.212	10.973	47.479	35.783	8.222	47.932	32.365	9.854	46.021	29.395	11.298	45.707	27.466	8.106	42.321	25.905	8.788	39.594	24.75	6.209	38.77	27.35	3.557	35.206	26.972	2.716	35.329	28.328	-0.87	31.979	27.47	-2.063	31.112	30.094	-4.735	34.038	32.494	-5.398	34.448	33.676	-1.769	37.38	31.925	0.109	37.117
A329T.frame013	46.425	41.344	10.762	47.196	37.604	11.072	47.061	36.223	7.618	48.255	32.687	8.83	46.37	29.716	10.459	46.259	27.709	7.24	43.299	25.929	8.628	40.309	24.413	6.623	38.848	26.724	4.017	35.273	26.442	3.004	35.238	27.502	-0.669	31.705	27.297	-1.801	30.657	29.917	-4.3	33.833	31.67	-5.569	34.024	33.126	-1.943	37.011	31.388	-0.048	36.855
A329T.frame014	45.941	41.949	11.157	46.853	38.348	12.093	47.315	36.412	8.822	48.543	33.321	10.863	46.91	29.837	11.295	46.327	29.557	7.544	43.816	26.685	7.979	41.476	24.977	5.498	39.182	26.958	3.05	35.578	25.954	2.834	35.632	27.69	-0.617	32.18	27.031	-1.965	31.302	29.736	-4.474	34.088	32.104	-5.198	34.257	33.069	-1.456	37.571	32.253	0.159	37.169
A329T.frame015	45.174	41.764	11.862	46.54	38.326	11.351	46.557	37.123	7.742	47.856	33.962	9.234	46.6	30.711	10.86	46.572	28.788	7.628	43.659	26.643	8.645	41.184	25.166	6.237	39.183	27.298	4.016	35.607	26.675	2.832	35.641	28.031	-0.703	32.366	27.309	-2.266	31.756	29.462	-5.122	34.571	32.045	-5.324	34.446	33.474	-1.824	37.488	31.925	0.036	36.884
A329T.frame016	45.334	41.444	12.11	46.672	37.921	11.248	46.604	37.209	7.455	48.972	34.19	7.34	47.885	31.005	9.184	46.219	29.339	6.26	44.122	26.665	7.757	41.229	24.682	6.201	39.047	26.945	3.866	35.372	26.36	3.153	35.534	27.664	-0.501	32.105	26.836	-1.98	31.315	29.239	-4.936	33.578	32.418	-4.9	34.309	32.914	-1.293	37.67	31.904	0.247	36.883
A329T.frame017	45.429	41.214	10.713	46.491	37.657	9.867	45.997	36.813	6.075	48.375	33.71	6.224	47.681	30.675	8.423	46.13	28.747	5.474	43.77	26.431	7.254	41.048	24.708	5.249	39.347	26.96	2.828	35.74	25.824	2.493	35.214	27.615	-0.931	31.767	26.083	-1.655	29.699	28.532	-3.774	32.139	31.245	-4.954	34.006	32.904	-2.137	37.32	31.654	-0.595	36.8
A329T.frame018	46.134	41.195	10.213	46.496	37.427	9.699	45.784	36.759	5.96	46.981	33.245	5.774	46.981	31.019	8.956	47.138	27.94	6.839	44.105	26.346	8.182	40.987	24.889	6.734	39.5	26.717	3.834	35.848	25.992	3.465	35.815	27.259	-0.185	32.629	25.805	-1.417	32.601	28.478	-4.156	34.385	31.813	-4.857	34.332	33.147	-1.35	37.677	31.83	0.252	37.181
A329T.frame019	45.53	41.604	10.902	46.814	38.114	10.503	46.521	37.334	6.778	47.764	33.646	7.046	46.698	30.488	8.935	46.2	27.881	6.153	43.249	26.315	7.999	40.329	25.266	5.721	39.293	27.951	3.156	35.568	27.346	2.665	34.979	28.553	-0.874	31.605	27.483	-2.253	31.041	29.753	-5.23	33.69	32.405	-5.452	34.648	33.501	-1.961	37.582	31.957	-0.021	36.991
A329T.frame020	45.322	41.597	11.19	46.563	37.982	10.381	45.889	36.983	6.631	47.315	33.402	6.165	47.71	30.284	8.365	46.629	27.791	5.635	43.648	26.386	7.575	40.196	25.39	6.519	39.279	27.829	3.653	35.582	27.688	2.944	34.796	29.053	-0.657	31.33	28.176	-1.987	31.005	31.027	-4.668	34.31	32.903	-5.281	35.456	34.121	-1.795	38.384	32.454	-0.123	37.354
A329T.frame021	46.28	41.144	11.262	47.024	37.515	9.98	46.671	37.497	6.174	46.932	33.701	5.501	47.612	31.121	8.198	47.203	28.197	5.668	44.307	26.566	7.299	41.332	24.839	5.987	38.876	26.902	4.053	35.201	26.497	2.978	34.927	28.133	-0.314	31.631	26.955	-2.047	31.31	29.583	-4.678	33.862	32.11	-4.872	34.55	33.413	-1.229	37.585	31.748	0.357	37.27
A329T.frame022	45.858	40.615	11.195	46.519	37	10.115	46.159	36.652	6.372	46.782	33.011	5.698	47.087	30.256	8.396	46.638	27.308	5.975	43.355	26.306	7.487	40.228	25.016	5.616	39.233	27.378	2.845	35.555	26.921	2.782	34.919	28.212	-0.765	31.488	26.842	-1.902	30.645	29.269	-4.718	32.811	32.227	-4.96	33.891	33.322	-1.413	37.098	31.784	-0.239	37.269
A329T.frame023	46.007	40.283	12.403	46.583	36.784	11.194	46.194	36.259	7.43	47.953	32.859	7.544	46.483	29.894	9.564	45.158	27.649	6.905	42.087	26.189	8.602	39.339	24.838	6.385	39.313	27.511	3.706	35.593	27.274	2.871	35.418	28.641	-0.604	32.232	27.641	-2.413	31.816	30.44	-4.958	35.074	32.57	-5.397	35.825	33.93	-1.972	38.793	32.681	0.151	37.488
A329T.frame024	45.383	40.779	11.823	46.601	37.28	10.814	45.95	36.949	6.915	46.776	33.357	5.812	47.291	30.737	8.463	46.803	27.66	6.319	43.406	26.21	7.292	40.362	25.053	5.489	39.115	27.636	2.929	35.375	27.546	2.435	34.832	29.166	-0.916	31.409	27.769	-1.979	31.373	30.469	-4.698	33.58	33.545	-4.95	33.918	34.606	-1.181	37.069	32.692	-0.051	37.266
A329T.frame025	46.105	40.603	11.625	46.535	36.995	10.716	46.396	36.599	6.98	47.442	33.047	6.984	47.083	30.091	9.432	46.718	27.113	7.158	43.312	25.771	8.003	40.263	24.942	5.866	39.234	27.595	3.394	35.468	26.821	2.656	34.947	28.188	-0.813	31.537	27.304	-2.095	31.592	30.117	-4.495	34.701	32.261	-4.817	34.977	33.763	-1.331	38.03	32.214	0.317	37.244
A329T.frame026	45.709	41.859	11.304	46.214	38.337	10.135	46.967	38.53	6.335	46.683	34.747	5.758	47.656	31.875	8.062	47.158	28.864	5.929	44.427	26.768	7.359	41.194	25.09	6.094	38.873	27.279	4.033	35.074	26.899	3.234	34.354	27.643	-0.302	30.846	26.438	-1.342	30.724	29.045	-4.142	33.461	31.76	-4.759	33.857	33.211	-1.252	37.224	31.964	0.158	37.125
A329T.frame027	45.415	41.058	11.826	46.147	37.484	10.723	46.607	37.315	6.885	47.831	33.647	6.596	47.312	30.802	9.065	47.647	27.961	6.559	44.393	26.45	7.626	41.666	25.442	5.236	39.906	27.818	2.833	36.28	26.976	3.013	35.645	28.299	-0.447	32.715	26.825	-2.379	32.054	29.94	-4.6	34.35	32.828	-4.682	34.351	33.394	-0.941	37.598	32.128	0.625	37.263
A329T.frame028	45.32	40.53	12.15	46.388	37.078	10.912	46.518	36.743	7.151	48.222	33.395	7.243	47.328	30.45	9.325	46.979	27.546	6.66	43.64	25.921	7.404	40.548	24.74	5.583	39.402	27.375	3.039	35.537	26.854	2.717	35.066	28.288	-0.734	31.767	27.065	-2.092	31.598	29.631	-4.945	34.65	32.151	-4.889	34.525	33.488	-1.224	37.804	32.107	0.231	37.493
A329T.frame029	45.667	40.632	11.336	46.205	36.984	10.385	45.764	36.447	6.571	46.683	32.676	6.554	46.662	30.118	9.416	47.252	27.17	7.157	43.658	25.981	7.691	40.773	24.611	5.823	39.301	27.064	3.344	35.563	26.405	2.92	35.143	27.605	-0.598	31.764	26.302	-1.622	31.607	28.824	-4.502	33.012	32.282	-4.651	33.96	33.024	-1.12	37.229	31.289	-0.005	37.124
A329T.frame030	45.63	40.827	11.724	46.252	37.277	10.503	46.283	37.042	6.61	47.122	33.278	6.428	46.991	30.488	8.969	47.267	27.927	6.142	44.099	26.339	7.465	41.457	24.588	5.446	39.347	27.059	3.382	35.669	26.56	3.007	35.496	27.754	-0.562	32.362	25.789	-1.629	31.275	28.071	-4.537	33.274	31.363	-4.749	33.713	33.124	-1.373	37.313	32.487	-0.114	37.089
A329T.frame031	45.529	40.985	11.46	46.267	37.428	10.324	46.416	37.47	6.471	47.17	33.854	5.917	47.544	31.013	8.424	47.382	28.184	5.722	44.379	26.612	7.244	41.385	25.026	5.351	39.358	27.398	3.27	35.658	26.738	3.061	35.419	27.801	-0.532	32.259	26.041	-1.76	31.893	28.353	-4.649	33.99	31.518	-4.771	33.803	33.145	-1.355	37.356	32.249	0.072	37.245
A329T.frame032	45.175	40.846	11.749	46.298	37.36	11.067	46.192	36.143	7.451	48.696	33.235	7.275	47.417	31.351	10.097	46.936	28.18	7.883	43.752	26.274	8.544	41.489	24.677	6.107	40.026	27.311	3.807	36.219	26.803	3.257	36.071	28.212	-0.218	32.885	26.297	-1.177	32.201	28.695	-4.14	34.453	31.778	-4.815	34.211	33.185	-1.25	37.551	31.858	0.329	37.313
A329T.frame033	45.658	40.8	11.381	46.268	37.058	10.875	46.176	36.46	7.023	46.956	32.816	6.65	47.603	29.952	8.965	46.729	27.111	6.463	43.659	25.914	8.204	40.631	24.537	6.293	39.556	27.146	3.842	35.745	26.904	3.411	35.681	28.312	-0.133	32.526	26.623	-1.536	32.367	29.393	-4.16	34.716	32.425	-4.247	34.315	32.977	-0.647	37.609	31.683	0.836	37.131
A329T.frame034	46.325	41.146	10.962	46.191	37.43	10.342	46.406	36.735	6.564	46.971	32.984	6.55	47.321	29.891	8.747	46.787	27.384	5.867	43.602	25.918	7.504	40.629	24.685	5.55	39.429	27.348	3.011	35.671	27.081	3.148	34.649	28.122	-0.471	31.095	26.944	-1.188	30.705	29.393	-3.968	32.943	32.445	-4.398	34.114	33.408	-0.912	37.516	31.941	0.239	37.394
A329T.frame035	45.175	40.473	11.878	46.243	36.909	10.674	46.94	37.204	6.843	46.9	33.494	6.306	47.413	30.196	8.099	46.503	27.725	5.213	43.52	26.109	6.852	40.414	24.396	5.193	38.462	27.224	3.361	34.786	26.682	2.698	34.608	28.239	-0.85	31.239	26.908	-1.947	31.131	29.735	-4.491	33.762	32.584	-4.656	34.145	33.554	-0.921	37.533	32.387	0.464	37.004
A329T.frame036	45.451	41.009	11.469	45.705	37.318	10.734	46.095	37.343	6.952	46.684	33.54	6.455	46.934	30.956	9.254	47.28	27.993	6.908	44.048	26.416	7.998	41.166	24.89	6.375	39.182	27.153	3.804	35.497	26.605	3.76	34.858	28.2	0.315	31.523	26.715	-1.023	30.951	29.253	-3.816	33.144	32.228	-4.185	34.264	33.338	-0.661	37.74	32.166	0.595	37.063
A329T.frame037	45.23	41.291	11.121	45.961	37.608	10.556	45.864	37.079	6.778	46.58	33.31	6.607	47.484	30.807	9.187	46.718	27.595	7.187	43.554	26.085	8.662	40.613	24.476	6.991	39.125	27.028	4.443	35.568	26.421	3.426	35.53	27.991	-0.006	32.308	26.422	-1.398	32.166	29.037	-4.099	34.229	32.184	-4.105	34.633	33.171	-0.549	37.767	31.716	0.998	37.174
A329T.frame038	44.88	40.812	12.077	46.033	37.391	11.157	46.024	36.762	7.32	47.205	33.081	6.975	47.726	30.291	9.387	47.107	27.6	6.841	43.802	26.203	8.149	40.761	24.701	6.472	39.45	27.235	3.954	35.701	26.88	3.382	35.5	27.912	-0.224	32.129	26.226	-1.261	31.839	28.839	-4.042	34.065	32.021	-4.254	34.342	33.349	-0.615	37.814	32.247	0.526	37.336
A329T.frame039	45.224	41.59	10.462	45.97	37.821	10.458	45.744	36.589	6.848	47.368	33.148	6.801	47.252	30.121	9.132	47.235	27.163	6.67	44.099	25.783	8.456	40.839	24.55	6.74	39.232	26.742	4.084	35.448	26.653	3.464	35.231	27.705	-0.137	31.782	26.596	-1.33	31.938	29.143	-4.156	34.779	31.654	-4.241	34.794	33.45	-0.861	38.184	32.26	0.428	37.628
A329T.frame040	45.386	41.372	11.335	46.677	37.734	10.99	47.35	37.783	7.13	46.963	34.164	6.007	47.536	30.898	7.827	46.899	28.22	5.192	44.073	26.661	7.044	41.394	24.654	5.377	38.779	26.696	3.556	34.972	26.489	2.975	34.898	28.478	-0.14	31.606	27.434	-1.78	31.959	30.05	-4.356	34.287	33.013	-4.331	34.549	33.773	-0.684	37.622	31.921	0.74	37.109
A329T.frame041	45.003	42.128	11.768	46.517	38.715	11.468	46.778	37.252	7.963	49.07	34.262	8.9	47.548	31.38	10.889	48.454	28.784	8.152	45.257	26.891	8.761	42.906	25.189	6.268	41.502	27.669	3.797	37.877	26.712	3.6	36.156	27.486	0.303	33.297	25.581	-1.084	31.945	27.965	-3.712	33.172	31.493	-3.668	34.832	32.705	-0.491	38.313	31.708	0.561	38.503
A329T.frame042	45.393	42.261	10.772	46.318	38.563	10.77	46.295	38.212	6.904	47.224	34.535	6.211	47.816	32.092	9.204	49.194	29.522	6.636	46.091	27.354	7.385	43.566	25.483	5.568	41.028	27.753	3.537	37.362	26.907	3.279	35.28	27.405	0.085	32.228	25.416	-1.043	30.745	27.871	-3.252	32.568	31.214	-3.767	34.304	32.526	-0.653	38.017	31.837	0.136	37.997
A329T.frame043	45.614	42.519	9.872	46.267	38.721	10.527	46.286	38.204	6.589	47.446	34.574	5.818	48.725	32.42	8.7	49.339	29.118	6.879	46.366	27.324	8.183	43.919	25.22	6.223	41.699	27.079	3.839	37.994	26.63	3.342	36.038	27.23	0.222	32.532	25.86	-0.431	31.091	28.024	-3.23	33.281	31.023	-3.903	34.484	32.458	-0.603	38.238	31.859	0.302	38.436
A329T.frame044	46.198	42.043	11.669	46.305	38.168	12.051	46.895	38.16	8.259	47.733	34.442	7.475	48.212	32.009	10.205	49.372	29.476	7.579	46.13	27.565	8.135	43.865	25.79	5.636	41.971	27.992	3.06	38.402	26.948	3.454	36.278	27.494	0.367	32.796	26.164	-0.252	31.416	28.464	-3.028	34.04	31.092	-3.723	35.504	32.761	-0.648	39.066	32.145	0.456	38.673
A329T.frame045	45.646	42.784	11.227	46.439	39.211	12.22	47.452	39.165	8.526	48.141	35.576	7.777	48.476	32.446	10.154	50.057	30.117	7.633	46.79	28.186	8.01	44.397	26.386	5.539	42.127	28.426	3.337	38.447	27.671	3.446	35.944	28.594	0.862	32.395	27.401	0.258	30.7	30.124	-1.886	33.114	32.943	-2.697	34.977	34.14	0.259	38.696	32.902	0.626	39.166
A329T.frame046	45.527	42.328	11.796	46.211	38.715	12.432	46.837	38.735	8.624	48.133	35.214	8.016	48.891	32.342	10.417	49.642	29.613	7.975	46.513	27.603	8.559	44.536	25.759	5.989	42.921	28.225	3.524	39.706	26.583	3.291	37.253	27.419	0.641	33.528	26.838	1.352	31.877	28.492	-1.539	34.074	31.18	-3.06	35.891	32.739	-0.214	39.583	31.798	0.362	39.529
A329T.frame047	45.936	42.267	12.176	46.328	38.462	12.219	46.949	38.576	8.519	48.063	35.003	7.67	48.857	32.403	10.498	50.328	30.097	7.915	47.344	27.738	8.622	44.841	26.331	6.156	43.509	28.867	3.657	40.308	27.036	2.861	37.544	28.118	0.52	33.863	27.455	1.37	31.876	28.921	-1.719	34.145	31.624	-3.164	35.852	33.358	-0.251	39.457	32.093	0.532	39.482
A329T.frame048	45.752	42.397	11.603	46.233	38.709	12.271	46.631	38.783	8.467	48.101	35.323	7.765	48.588	32.625	10.512	49.422	29.623	8.136	46.303	27.63	8.87	44.352	26.023	6.064	43.368	28.655	3.693	39.938	27.1	3.144	37.38	28.111	0.641	33.861	27.031	1.019	31.847	28.822	-1.752	34.041	31.671	-3.026	35.917	33.278	-0.189	39.569	32.537	0.601	39.442
A329T.frame049	45.88	42.098	12.003	46.327	38.238	12.185	46.86	38.652	8.516	47.776	35	7.65	48.804	32.432	10.262	49.99	29.859	7.859	46.736	27.867	8.213	44.209	26.264	5.851	42.67	28.748	3.313	39.312	27.044	2.715	36.577	28.268	0.303	32.962	26.825	-0.048	31.291	29.488	-2.207	33.663	32.168	-3.208	35.566	33.548	-0.475	39.11	32.774	0.443	38.898
A329T.frame050	46.153	42.38	11.652	46.722	38.543	12.274	47.304	38.224	8.525	48.185	34.58	8.114	47.869	31.738	10.665	49.684	29.712	7.995	46.506	27.765	7.437	44.435	26.656	4.423	42.827	29.675	2.656	39.589	27.612	1.961	36.457	28.821	0.245	33.173	27.353	1.25	30.697	29.375	-0.919	32.361	32.44	-2.076	34.463	33.81	0.825	38.273	33.091	0.593	38.717
A329T.frame051	45.709	42.762	12.371	46.002	38.895	12.602	46.921	39.207	8.873	47.954	35.631	7.94	47.645	32.873	10.446	49.173	30.627	7.821	46.083	28.4	8.401	44.51	26.162	5.777	43.623	28.311	2.769	40.121	27.224	1.941	37.257	28.392	-0.233	33.85	27.507	1.064	31.542	29.04	-1.478	33.348	31.805	-3.199	35.433	33.717	-0.657	39.074	32.912	-0.102	39.234
A329T.frame052	45.787	42.431	12.088	46.405	38.717	12.672	47.007	38.683	8.865	47.726	35.057	8.309	49.16	32.151	10.391	49.87	30.122	7.276	47.062	27.9	8.295	45.141	25.87	5.703	43.619	28.702	3.419	40.162	27.064	3.343	37.685	28.107	0.585	34.08	27.368	1.476	31.958	28.84	-1.388	34.307	31.493	-3.029	35.915	33.456	-0.185	39.498	32.431	0.757	39.256
A329T.frame053	45.334	43.006	11.752	46.084	39.305	12.213	46.942	39.309	8.508	47.917	35.712	7.804	48.575	33.212	10.6	49.477	29.991	8.868	46.247	28.142	8.94	44.09	26.625	6.25	43.341	29.112	3.514	39.825	27.63	2.931	37.221	28.508	0.373	33.678	27.373	1.229	31.866	28.979	-1.738	33.78	31.944	-3.118	35.375	33.782	-0.261	39.172	33.083	0.249	39.435
A329T.frame054	45.849	41.856	11.985	46.278	38.057	12.18	47.209	38.595	8.575	47.85	35.061	7.692	48.453	32.035	9.936	49.597	29.429	7.416	46.542	27.487	8.102	44.231	25.824	5.363	42.99	28.039	2.6	39.282	27.036	2.663	36.589	28.445	0.42	33.046	27.606	0.813	31.531	29.259	-2.215	33.883	31.843	-3.521	35.438	33.688	-0.531	39.17	32.786	0.14	39.229
A329T.frame055	45.286	43.011	11.429	45.604	39.268	12.117	46.655	38.994	8.425	47.443	35.356	7.904	47.687	32.572	10.571	49.457	30.01	8.235	46.212	28.07	7.714	44.913	26.545	4.506	43.434	29.337	2.356	40.268	27.234	2.006	37.061	28.447	0.232	33.592	27.211	1.291	31.46	28.843	-1.484	33.18	31.823	-3.208	35.095	33.575	-0.444	38.893	32.804	-0.233	39.26
A329T.frame056	45.289	42.353	11.516	45.939	38.675	11.956	46.712	38.942	8.253	47.766	35.382	7.536	48.524	32.804	10.282	49.72	30.445	7.56	46.829	27.998	7.738	44.439	26.409	5.222	43.245	29.101	2.98	40.156	27.045	2.168	37.292	28.284	-0.031	33.757	27.143	1.01	31.585	29.14	-1.49	33.358	32.142	-2.905	35.48	33.4	-0.116	39.237	32.626	0.286	39.267
A329T.frame057	45.606	42.914	11.624	46.097	39.098	12.139	47.198	39.26	8.544	47.65	35.563	7.745	48.576	32.715	10.163	49.709	30.147	7.531	46.7	27.876	8.374	44.609	25.988	5.745	42.816	28.233	3.209	39.437	26.642	3.24	37.026	27.814	0.686	33.602	26.684	1.616	31.481	28.009	-1.18	33.618	30.414	-3.139	35.261	32.729	-0.601	38.991	31.927	0.286	39.453
A329T.frame058	45.712	42.773	12.178	46.392	38.955	12.217	47.476	39.301	8.586	48.247	35.686	7.723	48.376	32.519	10.018	49.561	31.046	6.675	46.924	28.34	6.778	44.19	26.961	4.467	42.527	29.783	2.521	39.39	27.77	2.363	36.175	28.501	0.369	32.693	27.427	1.287	30.575	29.528	-0.951	32.361	32.465	-2.483	34.65	33.897	0.133	38.474	33.149	0.287	38.684
A329T.frame059	45.679	42.493	11.949	46.323	38.701	12.058	46.716	38.75	8.268	47.773	35.204	7.278	48.7	32.897	10.168	50.022	30.506	7.548	47.157	28.313	8.626	44.77	26.412	6.358	43.975	28.68	3.374	40.485	27.472	2.922	37.63	27.955	0.49	34.279	26.753	1.49	32.106	28.137	-1.344	33.399	31.231	-2.77	35.332	33.105	-0.135	39.073	32.475	0.046	39.629
A329T.frame060	45.878	42.682	11.821	46.483	38.889	11.943	46.962	38.968	8.226	48.188	35.432	7.375	48.934	32.689	10.019	49.877	30.19	7.169	46.827	28.051	8.077	45.19	26.11	5.236	43.752	28.721	3.065	40.236	27.214	2.654	37.367	28.27	0.398	33.83	26.937	0.872	31.668	28.908	-1.787	33.877	31.718	-3.226	35.774	33.214	-0.276	39.502	32.946	0.431	39.438
A329T.frame061	46.001	42.375	12.772	46.029	38.563	12.867	46.931	38.705	9.116	48.049	35.178	8.437	48.665	32.207	10.799	49.912	30.093	7.82	46.65	28.129	8.006	44.515	26.745	5.145	43.088	29.684	3.107	39.766	27.959	2.414	37.432	29.443	-0.13	34.113	28.409	1.397	32.046	29.58	-1.513	33.666	32.716	-2.865	35.556	34.28	0.099	39.173	32.933	0.608	39.338
A329T.frame062	45.563	42.487	11.457	46.387	38.772	12.317	46.71	38.466	8.484	48.568	35.061	8.494	48.222	32.567	11.355	50.17	30.3	9.089	47.006	28.241	8.866	45.592	26.698	5.664	43.622	28.921	3.219	40.211	27.267	3.063	37.4	28.049	0.705	33.776	27.207	1.42	31.995	28.77	-1.571	34.086	31.552	-3.139	35.831	33.411	-0.164	39.476	32.443	0.602	39.78
A329T.frame063	46.129	42.183	11.995	46.126	38.322	12.411	46.857	38.155	8.745	48.015	34.574	7.875	47.876	31.593	10.354	49.463	29.256	7.74	46.224	27.507	7.827	44.187	26.448	4.768	42.863	29.185	2.42	39.65	27.365	2.234	37.003	28.806	-0.139	33.384	27.774	0.722	31.589	29.694	-2.017	33.613	32.445	-3.553	35.561	33.776	-0.544	39.098	32.523	0.157	39.243
A329T.frame064	45.727	42.769	12.131	46.168	38.911	12.468	47.089	38.865	8.747	48.154	35.172	8.214	48.711	32.384	10.897	50.331	30.345	8.056	47.396	28.046	8.318	45.307	26.34	5.667	43.658	28.548	3.077	40.284	27.521	1.76	37.53	28.838	-0.523	34.311	27.576	1.055	32.048	28.924	-1.654	33.511	32.082	-2.95	35.594	33.679	-0.306	39.396	32.935	-0.025	40.029
A329T.frame065	45.574	42.186	11.797	45.828	38.437	12.283	46.645	38.519	8.539	47.42	34.962	7.849	48.049	32.326	10.572	49.677	29.805	8.047	46.308	27.994	8.213	44.413	25.878	5.553	42.884	28.239	3.102	39.536	26.688	2.44	36.978	27.969	0.003	33.429	27.637	1.162	31.472	28.776	-2.037	33.723	31.295	-3.728	35.344	33.319	-0.927	38.862	31.805	-0.174	39.25
A329T.frame066	45.463	42.051	11.581	46.261	38.286	12.136	46.932	38.172	8.427	47.89	34.478	8.199	47.705	31.497	10.769	49.431	28.938	8.288	45.989	27.487	7.865	44.229	26.093	4.92	42.687	28.674	2.66	39.351	27.186	2.4	36.636	28.639	0.163	32.881	28.141	0.618	31	30.312	-1.796	33.523	32.731	-3.43	35.415	34.15	-0.497	38.887	32.745	0.092	39.275
A329T.frame067	45.762	42.475	11.655	46.127	38.621	12.272	46.792	38.586	8.61	47.963	35.058	7.76	48.171	32.1	10.214	49.662	29.529	7.794	46.39	27.632	7.721	44.249	26.239	4.919	42.809	28.952	2.637	39.453	27.547	1.66	36.864	29.072	-0.678	33.498	28.176	0.877	31.047	29.951	-1.445	33.13	32.757	-3.159	35.324	34.028	-0.254	38.918	32.629	0.045	39.289
A329T.frame068	45.397	42.103	12.079	46.601	38.502	12.216	47.027	38.812	8.424	47.988	35.051	7.704	48.605	32.399	10.138	49.903	30.092	7.301	46.753	28.067	7.9	44.413	26.35	5.567	43.188	29.038	3.149	39.919	27.424	1.772	37.317	28.84	-0.524	34.159	27.947	1.456	31.939	29.107	-1.274	33.202	32.278	-3.085	35.273	33.872	-0.283	38.916	32.697	-0.05	39.385
A329T.frame069	45.63	42.106	11.538	46.093	38.391	11.627	46.903	38.659	8.072	47.914	34.979	7.34	49.211	32.313	9.688	49.754	29.934	6.755	47.072	27.747	8.078	45.022	25.302	5.932	42.866	27.047	3.421	39.127	26.428	2.778	36.892	27.622	-0.084	33.444	28.875	1.104	32.115	28.238	-2.403	34.03	31.018	-4.155	35.899	32.756	-1.35	39.224	31.035	-0.296	39.537
A329T.frame070	45.744	42.681	12.17	45.99	38.953	12.135	46.695	39.145	8.433	47.998	35.649	7.839	48.777	33.199	10.561	50.143	30.915	7.769	47.326	28.452	8.622	45.421	26.194	6.235	43.094	27.959	3.76	39.497	26.664	2.874	37.168	27.796	0.025	33.728	28.741	1.342	32.535	28.552	-2.328	34.427	31.509	-3.707	36.244	32.749	-0.573	39.619	31.03	0.162	39.622
A329T.frame071	45.535	42.323	12.094	46.02	38.496	12.527	47.623	38.518	9.124	48.602	34.93	8.167	48.142	32.119	10.746	49.807	29.651	8.29	46.507	27.597	7.871	44.332	25.788	5.367	43.33	28.154	2.672	39.662	27.308	3.062	37.207	28.908	0.506	33.617	29.45	1.061	32.579	29.047	-2.568	34.29	31.991	-4.05	35.979	33.793	-1.213	39.268	32.336	0.017	39.393
A329T.frame072	45.447	42.725	11.713	45.866	38.925	11.858	47.063	38.771	8.28	48.577	35.166	8.053	48.261	32.331	10.675	49.866	29.756	8.297	46.713	27.689	8.583	45.063	25.868	5.833	43.528	28.168	3.152	40.21	26.267	3.036	37.352	28.051	1.144	33.848	29.396	2.028	32.777	27.865	-1.329	34.533	30.259	-3.824	36.259	32.782	-1.416	39.772	31.772	-0.148	39.875
A329T.frame073	45.945	41.591	12.053	46.157	37.856	12.08	46.783	38.187	8.352	47.913	34.663	7.179	48.874	31.772	9.476	49.651	29.399	6.686	46.81	27.248	8.009	44.207	25.266	6.082	43.344	27.724	3.232	39.598	27.082	3.422	37.032	28.918	1.349	33.425	30.106	1.916	32.308	28.564	-1.399	34.282	30.958	-3.815	35.753	33.334	-1.227	39.29	32.333	0.185	39.149
A329T.frame074	45.514	42.623	12.36	45.799	38.716	12.347	46.638	39.034	8.695	47.843	35.538	7.671	48.329	32.935	10.29	49.489	30.105	8.036	46.402	28.058	8.728	44.363	26.417	5.905	43.245	28.906	3.253	39.812	27.365	2.952	36.874	28.959	1.004	33.466	30.184	2.139	32.22	28.943	-1.341	33.754	31.829	-3.415	35.86	33.8	-0.999	39.376	32.476	0.044	39.57
A329T.frame075	45.822	42.72	11.923	46.246	39.008	12.016	46.823	38.932	8.148	47.941	35.358	7.475	48.687	32.455	9.682	49.268	30.1	6.648	46.418	28.029	8.011	44.208	26.236	5.507	43.126	28.772	2.929	39.486	27.67	3.507	36.709	28.817	1.38	33.236	30.336	1.884	32.31	29.156	-1.653	34.533	31.418	-3.777	35.853	33.707	-1.054	39.218	32.532	0.549	39.052
A329T.frame076	45.661	42.6	12.525	46.193	38.826	12.826	46.663	38.82	8.984	47.666	35.254	8.266	48.669	32.365	10.579	49.334	30.006	7.607	46.676	27.726	9.143	44.282	25.692	7.069	42.943	27.776	4.119	39.365	26.907	3.089	37.077	27.95	0.239	33.599	28.939	1.596	32.191	28.569	-1.929	34.262	31.097	-3.796	35.653	33.208	-0.858	39.201	32.094	0.288	39.459
A329T.frame077	45.426	42.538	12.235	46.334	38.954	12.512	46.804	38.938	8.777	48.092	35.484	8.144	48.461	32.882	10.915	49.622	30.287	8.49	46.867	28.14	9.58	44.918	25.853	7.21	43.182	27.614	4.517	39.547	27.067	4.257	36.939	28.517	1.81	33.343	29.543	1.881	32.579	28.17	-1.622	34.278	31.066	-3.4	35.909	33.333	-0.763	39.28	32.017	0.765	39.565
A329T.frame078	45.245	42.715	11.876	46.176	39.072	12.677	46.658	38.813	8.917	48.124	35.332	8.505	48.716	32.903	11.415	49.531	30.216	8.83	46.759	27.978	10.13	44.685	25.823	7.825	43.712	27.969	4.775	40.034	26.833	4.51	37.46	28.509	2.186	33.765	29.617	2.443	32.814	28.425	-1.129	34.912	30.957	-2.934	36.707	33.041	-0.395	39.88	31.871	1.535	39.319
A329T.frame079	45.032	43.137	12.226	45.917	39.335	12.827	47.155	39.045	9.193	48.908	35.588	8.988	48.294	32.547	11.284	49.338	29.922	8.754	46.382	27.691	9.154	44.54	25.797	6.446	43.809	28.173	3.537	40.114	27.122	3.217	37.416	28.922	1.336	33.803	29.667	2.317	32.906	28.769	-1.24	34.362	31.832	-2.943	35.452	34.074	-0.002	39.181	33.078	0.742	39.694
A329T.frame080	45.364	42.834	11.801	45.92	39	12.165	46.863	39.217	8.512	48.169	35.646	7.931	49.082	32.908	10.382	49.91	30.043	7.915	46.791	28.177	9.141	44.779	26.161	6.557	43.39	28.265	3.682	39.884	26.965	3.969	37.204	28.364	1.514	33.617	29.549	2.382	32.601	28.131	-0.946	34.098	30.838	-3.109	36.144	32.937	-0.764	39.615	31.642	0.498	39.647
A329T.frame081	45.654	42.391	12.653	46.505	38.709	12.21	47.1	39.278	8.408	48.104	35.792	7.204	49.656	33.208	9.438	50.187	30.219	7.198	47.215	28.063	8.411	44.661	25.988	6.669	43.201	27.886	3.757	39.51	27.144	3.676	36.968	28.337	1.177	33.372	29.254	1.841	32.616	28.404	-1.736	34.2	31.503	-3.332	35.721	33.397	-0.445	39.234	32.108	0.508	39.679
A329T.frame082	45.75	42.315	11.901	45.712	38.574	12.343	46.717	38.194	8.673	48.044	34.654	8.345	47.764	32.219	11.231	49.238	29.408	9.069	46.012	27.603	8.869	43.736	25.749	6.378	43.063	27.994	3.395	39.494	26.774	3.457	37.137	28.526	1.137	33.541	29.747	1.907	32.815	29.22	-1.66	33.976	32.276	-3.42	35.962	33.728	-0.701	39.38	32.287	0.111	39.681
A329T.frame083	45.44	42.26	12.14	46.345	38.551	12.654	47.154	38.688	8.886	48.198	35.1	8.235	48.639	32.239	10.661	49.09	29.378	8.137	46.107	27.278	9.014	44.149	25.167	6.465	42.38	27.409	3.99	38.573	26.974	4.084	36.328	28.693	1.525	32.802	30.143	2.079	32.124	29.069	-1.636	34.044	31.793	-3.509	35.843	33.64	-0.499	39.116	31.838	0.618	39.251
A329T.frame084	45.472	42.406	12.121	46.13	38.681	12.455	47.618	39.05	9.003	48.454	35.401	8.207	48.606	32.295	10.351	50.183	30.316	7.631	47.034	28.241	8.145	44.675	26.473	5.676	43.029	28.913	3.187	39.505	27.315	3.193	36.742	28.872	1.209	33.283	29.658	2.327	31.864	29.206	-1.138	33.274	32.306	-2.717	35.251	33.841	0.068	38.918	32.622	0.678	39.293
A329T.frame085	45.521	42.772	12.107	46.085	38.917	12.393	46.783	39.041	8.647	47.806	35.476	7.723	48.798	32.667	10.053	49.467	29.958	7.425	46.36	27.973	8.01	44.121	26.1	5.265	42.869	28.882	2.95	39.266	27.377	3.161	36.538	28.708	0.79	33.06	29.478	2.179	31.734	29.182	-1.396	33.394	32.148	-3.01	35.073	33.977	-0.031	38.701	32.658	0.359	39.202
A329T.frame086	45.881	41.92	12.762	46.48	38.179	12.729	47.087	38.579	8.943	47.714	35.043	7.624	48.036	31.972	9.697	48.93	29.96	6.473	46.012	27.756	7.291	43.623	26.033	4.877	42.386	28.802	2.543	38.777	28.139	1.48	36.243	30.331	-0.465	33.5	29.195	1.73	30.615	30.464	-0.566	31.433	33.985	-1.715	34.367	35.216	0.36	38.018	33.769	0.277	38.837
A329T.frame087	45.808	42.299	12.006	46.016	38.615	12.597	46.891	39.047	8.891	48.235	35.585	7.931	48.279	32.633	10.415	50.273	30.64	7.967	46.976	28.641	7.559	45.14	27.03	4.73	43.446	29.684	2.619	40.17	27.848	2.098	37.292	28.853	-0.233	33.858	28.057	1.004	31.735	29.23	-1.982	33.68	32.236	-3.214	35.462	34.006	-0.316	39.129	33.215	0.277	39.447
A329T.frame088	45.629	42.279	11.854	46.253	38.56	12.022	46.807	38.815	8.321	47.577	35.088	7.398	48.286	32.46	10.132	49.398	29.767	7.65	46.319	27.814	8.512	44.063	25.93	6.249	43.729	28.584	3.549	40.063	27.289	3.373	37.54	28.167	0.655	33.996	27.149	0.763	31.967	28.807	-2.047	34.351	31.324	-3.486	35.674	33.379	-0.48	39.334	32.628	0.371	38.993
A329T.frame089	45.589	42.651	12.58	46.155	38.906	12.261	46.746	39.224	8.503	47.62	35.641	7.375	48.361	32.578	9.595	49.711	30.302	6.719	46.65	28.129	7.001	43.983	26.754	4.592	42.562	29.685	2.611	39.158	28.639	1.178	36.513	30.542	-0.807	33.394	29.669	1.13	31.246	31.762	-1.393	32.791	35.164	-2.238	35.064	35.671	0.772	38.354	33.613	0.554	38.907
A329T.frame090	45.779	42.573	10.813	46.309	38.922	11.779	46.845	38.883	7.949	48.08	35.315	7.366	48.397	32.776	10.062	50.496	30.197	8.402	47.233	28.18	8.36	45.121	26.222	5.918	43.337	28.374	3.383	40.007	27.086	2.463	37.396	28.155	-0.217	34.086	27.378	1.238	31.714	28.587	-1.547	33.59	31.363	-3.235	35.442	33.407	-0.497	39.177	32.563	0.17	39.48
A329T.frame091	45.509	42.693	12.217	46.12	38.903	12.553	47.328	39.121	8.859	48.255	35.404	8.346	48.323	32.74	11.039	50.1	30.295	8.636	47.055	28.104	8.677	45.316	26.52	5.523	44.172	29.288	2.972	40.882	27.63	2.399	38.171	28.392	0.026	34.855	27.203	1.429	32.76	28.484	-1.484	33.561	31.831	-2.989	35.661	33.552	-0.453	39.352	32.485	0.174	39.551
A329T.frame092	45.261	42.433	12.181	46.346	38.831	12.436	47.031	39.188	8.75	48.22	35.783	7.966	48.48	32.994	10.482	50.278	30.623	8.171	47.137	28.499	8.027	45.528	27.111	4.983	43.904	29.648	2.628	40.81	27.564	1.713	37.895	28.784	-0.305	34.529	27.71	1.011	32.57	28.648	-2.018	33.728	32.013	-3.26	35.62	33.405	-0.279	39.451	32.784	0.009	39.894
A329T.frame093	45.414	42.603	12.261	45.93	38.871	12.313	47.078	38.941	8.646	48.2	35.486	7.804	48.35	32.524	10.215	49.895	30.174	7.507	46.591	28.509	7.653	44.632	27.087	4.711	43.093	29.597	2.375	39.679	27.985	1.888	36.899	29.341	-0.156	33.739	28.089	1.452	31.238	29.56	-1.07	32.55	32.848	-2.244	34.965	34.618	0.068	38.611	33.337	-0.117	39.254
A329T.frame094	45.679	42.867	12.043	46.063	38.987	12.404	47.196	39.169	8.756	47.796	35.65	7.684	48.538	32.541	9.775	49.525	29.969	7.059	46.288	28.158	7.552	44.388	26.859	4.583	42.96	29.494	2.284	39.689	28.134	1.334	36.666	29.897	-0.228	33.669	28.904	1.682	30.75	30.016	-0.68	31.833	33.565	-1.969	34.774	34.825	0.195	38.386	33.424	0.102	39.134
A329T.frame095	45.263	42.706	12.3	46.026	38.933	12.833	46.981	38.93	9.085	48.15	35.388	8.354	48.073	32.223	10.568	49.765	30.328	7.749	46.84	28.054	7.616	44.548	26.782	4.916	43.095	29.63	2.862	40.111	28.218	0.97	36.998	29.812	-0.561	33.804	28.278	1.073	31.104	30.277	-0.965	32.245	33.558	-2.195	34.867	34.577	0.397	38.557	33.423	0.173	39.323
A329T.frame096	45.527	42.475	12.113	46.168	38.819	12.788	47.284	38.891	9.074	48.139	35.234	8.347	48.832	32.124	10.363	50.617	30.03	7.875	47.544	27.615	7.979	45.235	26.085	5.372	43.548	28.827	3.287	40.132	27.352	2.744	37.624	28.559	0.337	34.215	27.334	1.392	32.093	28.72	-1.623	33.867	31.695	-3.024	35.611	33.529	-0.108	39.091	32.493	0.679	39.55
A329T.frame097	45.778	42.8	12.165	45.978	38.943	12.608	46.911	38.768	8.897	48.146	35.222	8.341	48.164	32.445	11.051	49.832	30.11	8.433	46.722	28.187	8.577	44.832	26.481	5.676	43.415	29.194	3.399	40.262	27.126	2.978	37.26	27.807	0.85	33.885	26.529	1.259	31.952	28.244	-1.497	33.9	31.142	-3.141	35.553	32.879	-0.097	39.182	32.275	0.954	39.276
A329T.frame098	46.081	42.165	12.116	46.37	38.356	12.402	47.091	38.676	8.759	47.502	35.143	7.43	48.488	32.164	9.696	50.218	30.217	6.808	47.129	28.1	6.28	44.705	27.285	3.454	42.593	30.196	2.128	39.682	27.91	1.745	36.814	29.548	-0.365	33.563	28.088	0.815	31.061	30.144	-1.295	32.405	33.631	-2.342	34.697	34.605	0.489	38.027	32.941	0.503	38.503
A329T.frame099	45.442	42.705	12.231	46.146	38.921	12.429	46.772	38.899	8.77	47.802	35.198	8.019	48.447	32.248	10.343	49.793	29.829	7.722	46.526	27.921	7.418	44.588	27.004	4.186	42.901	29.964	2.684	39.615	28.3	1.734	36.903	29.92	-0.278	33.703	29.015	1.274	31.214	30.735	-1.134	32.554	34.111	-2.135	35.318	34.88	0.301	38.893	33.391	0.262	39.536
A329T.frame100	46.184	42.443	12.196	46.339	38.6	12.636	47.349	38.873	8.817	47.699	35.05	8.103	48.01	32.051	10.279	49.484	29.758	7.566	46.326	27.597	8.043	43.71	26.016	5.773	42.9	28.753	3.131	39.348	27.942	2.087	36.736	29.649	-0.155	33.59	28.834	1.666	30.847	30.092	-0.554	31.987	33.432	-1.973	34.48	34.659	0.486	38.234	33.52	0.242	39.158
A414T.frame001	44.439	43.132	6.855	45.541	40.778	9.587	47.216	37.35	9.77	47.614	37.246	5.986	49.597	34.003	5.88	47.458	31.801	3.636	46.681	29.084	6.147	44.338	26.207	5.534	41.361	27.296	3.51	38.265	25.564	2.144	34.837	26.137	0.716	33.245	29.513	0.754	31.82	31.483	-2.188	34.025	34.527	-3.356	37.362	32.981	-2.274	38.246	29.836	-0.097	37.626
A414T.frame002	44.058	43.319	8.139	45.065	40.681	10.658	46.82	37.362	10.435	47.707	37.496	6.725	49.28	34.077	6.138	47.173	31.978	3.719	46.67	29.234	6.401	44.844	26.001	5.547	41.649	27.356	3.781	38.545	25.717	2.15	35.089	26.34	0.756	33.223	29.515	0.434	31.637	31.869	-2.023	33.539	34.877	-3.17	36.862	33.414	-2.074	38.189	30.305	-0.243	37.709
A414T.frame003	44.397	43.755	7.293	45.535	41.075	9.839	47.128	37.637	9.216	47.301	37.824	5.416	48.706	34.425	4.448	46.578	31.977	2.433	46.383	29.726	5.52	44.166	26.637	5.476	41.147	27.488	3.555	38.293	25.651	1.961	34.645	25.796	0.678	32.566	28.974	1.029	30.869	30.691	-1.942	32.116	33.939	-3.439	35.766	33.18	-2.36	37.494	30.4	-0.085	37.113
A414T.frame004	44.289	42.647	6.4	45.528	39.969	8.8	47.442	36.672	8.505	47.509	36.371	4.701	49.667	33.136	4.969	47.153	30.467	3.58	46.269	28.364	6.599	43.986	25.331	6.267	40.764	26.309	4.614	37.513	24.801	2.903	34.28	25.445	0.968	32.738	28.807	1.339	31.095	30.782	-1.495	32.883	34.008	-2.467	36.234	32.303	-1.846	37.671	29.332	0.236	37.344
A414T.frame005	44.269	42.79	7.015	45.495	40.121	9.5	47.092	36.703	9.182	47.658	36.303	5.319	49.116	32.781	5.822	46.979	30.982	3.065	46.236	28.272	5.495	43.93	25.247	4.639	40.884	26.499	2.686	37.711	25.19	1.068	34.097	25.968	-0.151	32.996	29.498	0.63	31.583	31.669	-2.11	33.437	34.899	-2.99	36.795	33.139	-2.378	37.828	30.046	-0.223	37.73
A414T.frame006	44.139	42.716	6.613	45.452	40.054	8.945	47.22	36.809	8.187	47.198	37.378	4.405	49.111	34.206	4.066	47.152	31.124	2.729	46.46	28.84	5.546	44.288	25.789	4.697	41.168	26.788	2.867	38.105	24.997	1.668	34.627	25.515	0.341	33.143	28.864	0.51	31.586	30.801	-2.321	33.055	34.207	-2.931	36.439	32.519	-2.395	37.518	29.498	-0.268	37.453
A414T.frame007	44.311	42.769	6.289	45.285	40.242	9.032	47.017	36.96	8.998	47.986	36.804	5.33	49.159	33.206	5.291	46.952	31.023	3.046	46.006	28.648	5.831	43.758	25.526	5.698	40.494	26.399	3.797	37.419	24.688	2.473	34.125	25.257	0.709	32.572	28.584	0.681	30.963	30.928	-1.681	32.804	33.831	-3.015	36.004	31.86	-2.426	37.414	29.108	-0.067	37.368
A414T.frame008	43.812	43.31	6.756	45.024	40.632	9.134	46.865	37.313	8.743	47.353	37.824	4.96	48.778	34.474	3.962	46.666	31.749	2.49	46.746	29.41	5.585	44.533	26.197	5.613	41.317	27.113	3.735	38.342	25.152	2.711	34.848	25.395	1.45	32.815	28.265	1.17	31.649	29.078	-2.304	32.768	32.1	-4.283	35.854	32.306	-2.156	37.44	29.676	-0.048	37.162
A414T.frame009	44.128	43.459	7.182	45.085	40.775	9.712	46.932	37.437	9.394	47.679	37.688	5.661	49.199	34.127	5.428	46.976	31.589	3.361	46.535	29.083	6.115	44.265	25.987	5.538	40.892	26.932	3.713	37.767	25.091	2.587	34.315	25.209	1.176	32.682	28.6	1.142	31.229	30.025	-2.035	32.899	33.267	-3.409	36.276	32.45	-2.009	37.287	29.67	0.442	37.154
A414T.frame010	44.314	43.401	7.166	45.642	40.548	9.409	46.955	37.125	8.593	47.698	36.966	4.862	48.706	33.326	4.728	46.687	30.8	2.661	46.36	28.751	5.807	43.855	25.871	5.615	40.595	26.933	4.038	37.623	25.371	2.232	34.305	26.165	0.513	32.339	29.188	1.076	30.498	31.241	-1.623	32.247	34.365	-2.871	35.87	33.21	-1.99	37.139	29.987	-0.099	36.932
A414T.frame011	44.211	43.189	6.748	45.519	40.616	9.158	47.06	37.18	8.39	46.922	37.742	4.779	48.831	34.314	4.082	46.885	32.084	1.735	46.412	29.73	4.62	44.192	26.614	4.232	40.887	27.619	2.772	37.729	25.712	1.519	34.03	26.27	0.643	32.065	29.43	1.064	30.025	31.213	-1.557	31.502	34.292	-3.231	35.143	33.257	-2.563	36.815	30.249	-0.908	37.17
A414T.frame012	44.524	42.79	7.092	45.865	40.12	9.364	47.39	36.648	8.961	47.938	36.421	5.272	49.328	32.885	5.543	47.311	31.12	2.846	46.603	28.417	5.403	43.854	25.81	4.786	40.986	27.509	3.011	37.744	25.983	1.648	34.26	26.405	0.261	32.591	29.64	1.021	31.115	31.861	-1.54	33.149	34.947	-2.674	36.556	33.32	-2.334	37.784	30.343	-0.185	37.576
A414T.frame013	43.796	43.081	6.43	45.259	40.638	8.944	47.226	37.473	8.456	47.209	36.853	4.848	48.664	33.428	5.103	46.387	31.193	2.968	46.044	29.028	6.027	43.785	25.966	6.033	41.099	26.977	3.567	37.911	25.458	2.17	34.383	25.92	0.823	32.867	29.244	0.783	31.414	30.989	-2.076	33.014	34.308	-3.054	36.576	33.155	-2.146	37.503	30.087	0.016	37.333
A414T.frame014	44.533	43.309	6.665	45.377	40.743	9.507	46.727	37.193	9.551	47.305	36.421	5.87	48.604	32.86	6.68	46.902	30.877	4.045	45.791	28.306	6.494	43.296	25.659	5.499	40.44	27.244	3.599	37.35	25.701	2.071	33.836	26.216	0.816	32.255	29.754	0.945	30.799	31.786	-1.865	33.055	34.665	-3.105	36.378	33.139	-2.057	37.462	30.171	0.069	37.019
A414T.frame015	43.872	43.403	6.332	44.739	41.146	9.205	46.867	37.909	9.61	47.466	36.41	6.13	48.61	33.025	7.628	46.984	30.92	4.977	45.967	28.546	7.646	43.343	25.755	7.437	41.085	26.901	4.699	38.152	25.29	2.829	35.029	26.212	1.046	33.013	29.306	0.838	31.673	31.408	-2.066	33.492	34.437	-3.367	36.815	33.151	-1.997	37.886	29.964	0.155	37.282
A414T.frame016	43.842	43.345	7.002	45.214	40.737	9.347	47.004	37.458	9.039	47.611	37.16	5.349	49.496	33.903	6.311	47.212	31.286	4.609	46.133	28.948	7.232	43.998	25.909	6.571	41.152	27.056	4.364	38.225	25.226	2.828	34.785	25.833	1.194	33.074	29.065	1.079	31.849	31.095	-2.03	33.62	34.124	-3.199	36.744	32.792	-1.788	37.68	29.738	0.364	37.592
A414T.frame017	43.794	43.591	6.399	44.988	41.26	9.146	46.565	37.725	9.263	47.499	36.986	5.654	48.639	33.56	6.787	46.939	31.361	4.279	45.881	28.544	6.477	43.732	25.636	5.308	40.657	27.114	3.698	37.578	25.833	1.806	34.181	26.379	0.351	32.795	29.819	0.64	31.212	31.924	-2.127	33.211	35.131	-3.058	36.452	33.352	-1.996	37.282	30.416	0.226	37.04
A414T.frame018	44.407	42.921	7.148	45.061	40.461	9.929	46.588	36.968	9.781	47.835	36.836	6.235	48.945	33.199	6.497	47.216	31.482	3.589	46.111	28.883	6.133	44.06	25.853	5.15	40.723	26.922	3.965	37.556	25.372	2.484	34.203	26.011	0.656	32.566	28.96	1.314	31.456	30.449	-1.916	32.821	33.861	-3.099	36.402	32.78	-1.89	37.522	29.927	0.371	37.067
A414T.frame019	43.661	43.095	6.55	45.012	40.326	8.819	46.406	36.773	8.788	47.532	35.792	5.272	49.312	32.407	6.053	47.314	30.613	3.364	46.047	28.322	5.967	43.373	25.564	5.935	40.589	26.968	3.728	37.587	25.494	1.99	34.104	26.133	0.67	32.597	29.484	1.147	31.349	31.413	-1.709	33.435	34.134	-3.306	36.783	33.013	-1.816	37.795	30.036	0.375	37.41
A414T.frame020	44.696	42.898	6.422	45.402	40.27	9.036	46.409	36.632	9.56	47.204	35.561	6.032	48.179	32.121	7.515	46.974	30.545	4.329	45.393	27.808	6.429	42.788	25.296	5.648	40.148	26.995	3.442	37.266	25.814	1.221	33.828	26.753	-0.051	32.567	30.054	0.756	31.164	32.248	-1.834	33.154	35.149	-3.137	36.422	33.807	-1.65	37.623	30.742	0.35	36.931
A414T.frame021	45.615	42.366	7.909	45.42	39.69	10.553	46.235	36.073	10.697	47.172	35.402	7.136	47.373	31.645	7.917	46.439	30.299	4.512	44.99	27.161	6.205	42.219	24.693	5.636	39.255	26.352	4.266	36.214	25.745	2.133	33.663	27.411	-0.107	32.011	30.631	0.913	30.825	33.235	-1.435	33.403	35.745	-2.639	36.613	33.712	-1.706	37.373	30.6	0.311	36.651
A414T.frame022	45.504	42.351	6.671	45.466	39.428	9.203	46.259	35.723	9.376	47.19	34.31	5.949	47.755	30.798	7.174	46.357	29.366	3.961	44.285	26.948	5.961	41.358	24.665	5.189	38.493	26.43	3.549	35.485	26.084	1.417	32.739	27.854	-0.586	31.699	31.31	0.763	30.723	34.315	-1.256	33.461	36.631	-2.609	36.454	34.435	-1.861	36.984	30.915	-0.022	36.753
A414T.frame023	44.274	42.955	8.086	44.827	40.234	10.635	46.095	36.669	10.67	47.1	36.144	7.065	47.909	32.417	7.482	46.795	30.946	4.147	45.435	27.89	6.005	42.729	25.399	4.882	40.089	27.289	3.154	37.024	26.523	0.941	34.051	28.267	-0.685	32.542	31.57	0.475	30.946	34.404	-1.293	33.59	36.651	-3.133	36.691	34.74	-1.967	37.457	31.39	-0.084	36.838
A414T.frame024	44.534	42.394	7.01	45.499	39.728	9.668	45.995	36.01	9.586	47.176	35.216	6.082	47.164	31.616	7.021	46.252	30.085	3.733	44.501	27.585	5.989	41.638	25.088	5.339	39.155	26.966	3.292	35.912	26.365	1.546	32.771	27.843	-0.393	31.76	31.432	0.121	30.874	34.39	-1.964	33.647	35.987	-4.047	36.54	34.101	-2.378	36.982	30.847	-0.396	36.37
A414T.frame025	45.123	42.244	6.767	45.722	39.868	9.559	46.171	35.998	9.731	47.585	35.131	6.299	47.862	31.488	7.187	46.406	30.449	3.829	44.52	27.671	5.387	41.638	25.179	4.154	38.639	26.984	2.534	35.42	26.37	0.639	32.458	28.356	-0.697	31.896	31.805	0.684	30.777	34.79	-1.212	33.444	37.271	-2.329	36.39	34.894	-1.709	37.038	31.504	-0.144	36.738
A414T.frame026	44.606	42.544	7.58	45.396	39.78	9.96	46.144	36.186	10.068	47.33	35	6.668	47.495	31.313	7.518	46.506	30.519	4.035	44.692	27.66	5.775	42.035	25.133	4.687	38.855	26.643	3.475	35.865	26.287	1.239	32.986	28.165	-0.626	32.199	31.505	0.73	31.018	34.607	-1.195	33.795	36.944	-2.545	36.659	34.504	-1.697	37.486	31.222	0.212	36.777
A414T.frame027	45.636	42.093	6.249	45.375	39.824	9.419	46.027	36.094	9.759	47.164	35.177	6.299	47.571	31.478	7.318	46.563	30.016	4.043	44.716	27.201	5.715	41.443	25.372	4.917	39.355	27.367	2.558	36.311	26.496	0.479	33.186	28.082	-0.835	31.812	31.334	0.238	30.694	34.477	-1.592	33.235	36.764	-2.922	36.287	34.616	-2.035	37.222	31.309	-0.233	36.455
A414T.frame028	45.69	41.164	5.859	45.868	39.962	9.395	46.323	36.34	9.623	47.384	35.085	6.212	47.314	31.519	7.67	46.508	30.104	4.159	44.609	27.499	6.23	41.815	24.843	5.373	38.625	26.297	4.012	35.65	25.91	1.891	32.876	27.877	0.254	31.839	31.356	1.265	30.927	34.39	-0.707	33.542	35.251	-3.193	36.618	33.395	-1.809	36.99	30.44	0.627	36.687
A414T.frame029	45.43	41.999	6.423	45.878	39.76	9.547	46.433	36.063	10.207	47.2	34.91	6.783	47.394	31.348	7.843	46.302	29.999	4.441	44.448	27.21	5.884	42.328	24.775	3.855	39.298	26.79	2.858	35.83	26.246	1.161	32.848	28.121	-0.35	31.662	31.48	0.991	30.728	34.571	-0.997	33.421	36.934	-2.415	36.279	34.472	-1.519	36.428	31.003	0.193	36.374
A414T.frame030	44.68	41.856	7.12	45.665	39.301	9.774	45.856	35.696	9.588	47.012	34.491	6.261	47.058	30.681	7.175	46.04	29.984	3.614	44.113	27.075	5.208	41.274	24.862	4.009	38.653	27.042	2.529	35.423	26.507	0.635	32.328	28.192	-0.734	31.359	31.789	0.436	30.208	34.927	-1.31	33.034	37.06	-2.672	35.924	34.677	-1.984	36.611	31.295	-0.203	36.088
A414T.frame031	44.764	42.557	6.847	45.509	40.303	9.753	46.354	36.626	10.287	47.372	35.271	6.817	47.088	31.595	7.728	46.407	30.802	4.007	44.638	27.745	5.318	41.754	25.169	5.101	38.843	26.933	3.472	35.67	26.341	1.301	33.353	28.868	-0.494	32.191	31.993	0.995	30.93	34.802	-1.111	33.454	37.288	-2.126	36.312	34.849	-1.694	36.854	31.445	0.102	36.341
A414T.frame032	45.17	42.408	6.672	45.786	40.071	9.668	46.122	36.354	10.291	47.571	35.097	6.979	47.174	31.461	8.107	46.175	30.319	4.583	44.345	27.432	6.26	41.585	25.001	5.177	38.929	26.856	3.274	35.857	26.442	1.298	33.243	28.302	-0.562	32.06	31.661	0.495	30.822	34.718	-1.289	33.625	36.743	-2.817	36.558	34.489	-1.842	37.037	31.17	0.092	36.664
A414T.frame033	44.719	42.712	6.621	45.713	40.054	9.017	46.385	36.341	9.075	47.34	35.043	5.752	47.727	31.537	7.127	46.55	30.27	3.812	44.492	27.759	5.621	42.09	25.094	4.287	38.992	26.935	2.909	35.852	26.186	1.001	33.067	28.103	-0.826	32.008	31.483	0.455	30.662	34.495	-1.339	33.338	36.621	-2.887	36.391	34.444	-2.113	37.236	31.198	-0.182	36.837
A414T.frame034	44.534	42.424	7.294	45.848	39.531	9.47	46.433	35.738	9.461	47.276	34.498	6.046	47.317	30.847	7.368	45.778	29.553	4.132	43.865	26.956	6.054	40.989	24.701	4.758	38.516	26.827	2.767	35.437	26.561	0.737	32.97	28.928	-0.927	31.892	32.133	0.697	30.919	35.297	-1.099	33.783	37.429	-2.37	36.423	34.88	-1.534	36.653	31.421	0.347	36.22
A414T.frame035	45.417	41.466	5.832	45.845	39.845	9.301	46.491	36.067	9.752	47.021	35.276	6.076	47.153	31.616	7.119	46.097	30.114	3.854	44.824	27.029	5.661	41.793	24.865	4.717	39.296	27.138	3.139	36.032	26.442	1.213	33.157	28.207	-0.395	31.553	31.327	0.95	30.28	34.364	-0.959	32.927	36.538	-2.751	35.873	34.257	-1.737	36.491	31.044	0.351	36.33
A414T.frame036	44.88	42.534	5.914	45.35	40.256	8.833	46.134	36.577	9.138	47.211	35.233	5.676	47.195	31.612	6.827	45.961	30.27	3.416	44.337	27.494	5.32	41.618	24.998	4.344	38.952	27.256	2.676	35.891	26.895	0.576	32.846	28.753	-0.767	31.367	31.689	0.953	29.908	34.422	-1.122	32.466	36.859	-2.604	35.7	34.968	-1.835	36.425	31.734	0.045	36.046
A414T.frame037	44.369	42.703	6.529	45.324	40.23	9.317	46.005	36.399	9.696	46.993	35.561	6.053	47.498	31.907	6.872	46.435	30.559	3.475	44.931	27.648	5.332	42.065	25.334	5.154	39.328	26.883	2.927	36.255	25.976	0.999	33.185	27.85	-0.334	31.784	31.224	0.857	30.48	34.263	-1.054	33.06	36.119	-3.324	36.17	34.225	-2.062	36.759	30.813	-0.044	36.479
A414T.frame038	45.895	41.458	5.137	45.967	39.714	8.427	46.109	35.999	8.95	47.077	34.577	5.592	47.624	31.033	6.831	45.976	29.758	3.659	44.144	27.257	5.962	41.077	25.13	5.026	38.669	27.259	2.914	35.669	26.406	0.798	32.573	28.113	-0.723	31.81	31.66	0.581	30.583	34.773	-1.279	33.352	36.864	-2.933	36.185	34.514	-2.092	36.989	31.188	-0.444	36.421
A414T.frame039	44.152	42.254	7.459	45.37	39.611	9.862	46.006	35.935	9.661	47.211	34.439	6.44	46.938	30.839	7.672	45.835	29.724	4.327	44.199	26.867	6.2	41.178	24.823	5.132	38.854	26.961	3.013	35.771	26.405	0.979	32.824	28.319	-0.578	31.639	31.612	0.774	30.56	34.813	-0.953	33.187	37.114	-2.566	36.098	34.617	-1.728	36.494	31.185	0.056	36.17
A414T.frame040	45.636	40.489	5.444	45.825	39.76	9.072	45.849	36.052	9.472	47.175	34.335	6.418	46.995	30.802	7.818	45.713	29.831	4.465	44.023	27.005	6.199	40.918	24.966	5.22	38.675	27.241	3.251	35.647	26.968	1.058	32.868	28.559	-0.79	31.4	31.822	0.481	30.319	35.146	-1.1	33.01	37.369	-2.483	35.852	34.967	-1.747	36.066	31.484	-0.12	35.944
A414T.frame041	46.022	39.937	5.659	46.099	39.106	9.319	45.894	35.323	9.647	47.246	34.336	6.241	47.265	30.635	7.197	45.922	29.714	3.831	43.974	26.964	5.522	41.149	24.81	4.389	38.882	27.092	2.479	35.638	26.801	0.422	32.491	28.451	-1.104	31.28	31.75	0.003	30.342	34.846	-1.851	33.12	37.155	-2.908	35.962	34.876	-1.989	36.396	31.377	-0.413	35.948
A414T.frame042	45.879	39.411	5.433	46.206	39.144	9.271	46.132	35.4	9.656	47.482	34.443	6.127	47.249	30.685	6.989	45.797	29.917	3.486	43.952	27.099	5.323	40.936	24.842	4.433	38.691	27.243	2.611	35.417	26.946	0.722	32.714	28.968	-1.295	31.649	32.184	0.21	30.553	35.373	-1.446	33.301	37.565	-2.813	35.996	35.089	-2.12	36.443	31.641	-0.424	36.068
A414T.frame043	45.949	39.115	5.855	46.109	39.521	9.643	46.128	35.733	9.887	47.404	34.6	6.566	47.277	30.891	7.886	46.331	29.588	4.449	44.394	26.798	6.147	41.564	24.449	5.057	38.854	26.387	3.343	35.706	25.967	1.215	32.98	27.871	-0.691	32.015	31.392	0.478	30.91	34.501	-1.56	33.942	35.82	-3.607	36.705	33.973	-1.927	37.13	30.709	0.077	36.503
A414T.frame044	45.645	39.473	5.325	45.958	39.379	9.245	45.886	35.559	9.459	46.645	34.271	5.981	46.817	30.68	7.411	45.774	29.356	4.021	43.767	26.852	5.947	40.865	24.674	5.061	38.779	27.14	3.035	35.647	26.846	0.666	32.759	28.658	-0.862	31.715	32.124	0.102	30.636	35.355	-1.391	33.419	37.721	-2.681	36.291	35.317	-2.056	36.466	31.677	-0.646	36.248
A414T.frame045	45.802	39.26	5.127	46.148	39.133	8.885	46.17	35.402	9.562	46.823	34.065	6.11	47.766	30.354	6.721	46.089	29.516	3.4	44.17	27.285	5.604	41.087	25.158	4.847	38.706	27.254	2.779	35.468	26.806	0.848	32.496	28.581	-0.763	31.458	31.886	0.815	30.14	34.976	-0.812	32.944	37.03	-2.429	35.84	34.7	-1.747	36.398	31.381	0.02	36.548
A414T.frame046	45.28	38.868	3.677	45.723	38.589	7.559	46.135	34.959	8.45	46.483	33.196	5.088	47.97	29.638	5.73	45.946	28.233	2.868	44.076	26.414	5.517	40.829	24.698	4.727	38.419	26.715	2.774	35.175	26.228	0.733	32.33	28.135	-1.034	31.49	31.657	0.21	30.635	34.764	-1.808	33.563	36.467	-3.551	36.306	34.195	-2.575	36.319	30.871	-0.682	36.327
A414T.frame047	44.467	38.325	3.334	45.572	39.125	6.932	45.919	35.686	8.509	46.67	34.058	5.246	47.678	30.593	6.704	45.711	29.14	3.82	43.688	27.233	6.186	40.742	24.929	5.408	38.207	26.616	3.227	35.157	26.12	0.921	32.439	27.842	-1.031	31.811	31.455	0.201	30.812	34.605	-1.71	33.797	36.265	-3.575	36.451	33.734	-2.66	37.078	30.476	-0.604	36.595
A414T.frame048	45.398	38.916	3.708	46.157	39.326	7.451	46.627	35.837	8.966	47.194	34.068	5.76	47.568	30.406	6.836	46.23	28.59	3.866	44.208	26.618	6.488	41.379	24.479	5.436	38.565	26.24	3.5	35.415	25.657	1.495	32.774	27.582	-0.544	32.193	31.147	0.569	31.135	34.168	-1.601	34.101	35.38	-3.725	36.588	32.928	-2.357	36.694	30.055	0.237	36.687
A414T.frame049	45.133	38.309	4.581	45.906	38.764	8.352	46.433	35.239	9.721	47.036	33.559	6.365	47.174	29.927	7.772	45.59	28.428	4.556	43.503	26.297	6.934	40.524	24.158	5.775	38.425	26.306	3.389	35.57	26.155	0.82	32.936	28.188	-0.919	32.033	31.681	0.49	30.896	34.711	-1.615	33.891	36.225	-3.389	36.683	33.973	-2.108	36.918	30.625	-0.06	36.394
A414T.frame050	45.598	38.307	4.149	46.328	38.661	7.93	46.372	35.077	9.024	46.869	33.366	5.612	47.296	30.033	7.344	45.711	28.255	4.457	43.157	26.328	6.578	40.039	24.37	6.051	37.874	26.55	3.866	34.615	26.328	2.03	32.569	28.747	-0.124	31.388	32.199	0.838	30.493	35.019	-1.613	33.312	36.165	-4.051	35.797	33.72	-2.518	35.804	30.836	0.065	36.098
A414T.frame051	45.304	38.785	4.568	45.99	38.574	8.262	46.119	34.988	9.387	46.995	33.521	6.066	47.718	29.81	6.669	45.962	27.958	3.767	43.861	26.385	6.361	40.476	24.773	5.685	38.202	26.671	3.211	34.997	26.054	1.232	32.412	28.169	-0.699	31.752	31.686	0.414	30.934	34.881	-1.387	34.053	36.647	-2.768	36.758	34.052	-2.032	37.161	30.708	-0.099	36.411
A414T.frame052	45.288	38.048	4.279	45.942	38.082	8.046	46.168	34.504	9.132	46.557	32.524	5.799	46.15	29.101	7.308	44.754	27.484	4.166	42.348	25.907	6.618	39.009	24.359	5.553	37.44	26.936	3.214	34.715	27.085	0.488	32.8	29.526	-1.732	31.504	32.513	-0.033	31.101	35.844	-1.84	34.268	37.383	-3.027	36.455	34.348	-2.293	36.373	31.044	-0.356	35.971
A414T.frame053	45.66	38.121	4.319	46.019	38.467	7.975	46.145	34.81	9.328	46.645	32.831	6.228	47.606	29.146	7.005	45.403	27.757	4.173	42.923	26.194	6.793	39.87	24.101	6.03	37.695	26.222	3.838	34.66	26.199	1.299	32.22	28.53	-0.491	31.378	32.089	0.674	30.88	35.347	-1.14	34.024	36.433	-2.879	36.131	33.452	-1.857	35.917	30.373	0.56	36.055
A414T.frame054	45.303	37.561	4.479	46.096	38.041	8.121	46.186	34.623	9.831	47.342	33.153	6.584	47.599	29.534	7.816	45.918	28.428	4.505	43.705	26.053	6.647	40.721	24.095	5.288	38.101	26.266	3.732	34.921	26.145	1.408	32.57	28.217	-0.753	31.884	31.667	0.57	31.226	35.117	-1.225	34.071	36.015	-3.526	36.48	33.391	-2.156	36.589	30.291	0.255	36.126
A414T.frame055	45.562	38.435	4.226	46.197	38.583	8.006	45.861	35.078	9.271	46.368	33.31	5.774	48.128	30.153	6.698	46.351	28.185	3.971	43.954	26.463	6.184	40.826	24.497	5.481	38.734	26.64	3.225	35.481	25.964	1.157	32.976	28.129	-0.514	31.944	31.539	0.42	31.046	34.555	-1.681	34.157	36.54	-2.962	36.461	33.664	-2.068	36.959	30.709	0.183	36.263
A414T.frame056	44.957	37.36	4.178	46	38.054	7.9	46.284	34.446	9.172	46.814	32.702	5.928	46.874	29.158	7.214	45.122	27.956	3.945	43.334	25.743	6.402	40.253	23.753	5.517	38.296	26.18	3.388	35.283	26.215	1.192	32.818	28.463	-0.648	31.408	31.719	0.703	30.757	35.098	-0.878	33.779	36.763	-2.654	35.944	33.551	-2.223	36.358	30.404	0.065	35.987
A414T.frame057	45.587	38.815	4.229	46.104	39.196	8.071	46.336	35.551	8.854	47.027	33.433	5.853	47.513	29.944	7.376	46.034	28.156	4.389	43.507	26.137	6.369	40.299	24.101	5.816	37.444	26.009	4.288	34.564	25.716	1.848	32.315	27.931	-0.188	31.765	31.532	0.962	31.017	34.521	-1.063	33.937	35.836	-3.273	36.524	33.336	-1.992	36.314	30.55	0.654	36.342
A414T.frame058	45.152	38.352	4.308	46.168	38.373	8.017	46.32	34.719	9.164	47.077	33.346	5.76	47.06	29.721	7.094	45.918	28.13	3.812	43.46	26.248	5.977	40.497	24.125	4.993	38.167	26.268	2.963	34.938	26.161	1.109	32.231	28.286	-0.366	31.509	31.923	0.535	30.856	35.317	-1.329	33.801	36.931	-2.808	36.164	33.995	-2.264	36.464	30.706	-0.101	35.841
A414T.frame059	45.08	38.472	4.315	46.105	38.847	8.04	46.426	35.396	9.305	47.339	33.642	6.098	47.111	30.228	7.705	45.851	28.52	4.58	43.489	26.172	6.537	40.336	24.252	6.01	37.727	26.32	4.242	34.685	26.007	2.039	32.686	28.037	-0.437	31.515	31.367	0.76	30.733	34.594	-1.113	33.706	36.389	-2.727	36.082	33.485	-1.812	36.311	30.366	0.519	36.145
A414T.frame060	44.981	38.914	4.021	45.712	38.703	7.823	46.019	35.044	8.439	46.801	33.014	5.137	46.159	29.912	7.205	44.721	28.177	4.1	42.619	25.983	6.222	39.314	24.221	5.6	37.479	26.41	3.024	34.528	26.036	0.731	31.947	28.159	-1.266	31.433	31.613	-0.059	30.471	35.024	-1.581	33.555	36.9	-3.004	36.112	34.369	-2.418	36.025	30.873	-0.673	35.798
A414T.frame061	45.339	38.446	4.222	46.197	38.607	7.938	46.553	34.976	9.223	47.194	33.103	5.876	46.93	29.723	7.742	45.685	27.948	4.599	43.392	26.138	7.123	40.132	24.115	6.993	37.957	26.115	4.412	35.307	25.832	1.728	32.684	27.838	-0.334	32.007	31.505	0.611	31.363	34.727	-1.184	34.363	35.987	-3.103	36.839	33.409	-1.917	37.009	30.459	0.419	36.356
A414T.frame062	45.131	38.672	3.604	46.046	38.748	7.319	46.432	35.291	8.532	47.222	33.345	5.397	47.243	29.928	7.06	45.835	28.418	3.886	43.93	26.092	6.042	40.717	23.934	5.413	38.199	26.132	3.549	35.237	25.75	1.25	32.664	27.85	-0.479	31.692	31.352	0.621	30.725	34.448	-1.168	33.601	36.148	-3.134	36.204	33.659	-2.315	36.7	30.384	-0.237	36.403
A414T.frame063	44.97	38.407	3.895	45.888	38.709	7.649	46.328	35.374	9.248	47.463	33.558	6.2	47.403	30.144	8.05	45.915	28.756	4.608	43.495	26.662	6.504	40.697	24.375	5.267	37.93	26.398	3.68	34.829	25.893	1.62	32.154	27.911	-0.293	31.37	31.416	0.847	30.625	34.681	-0.957	33.614	36.205	-2.811	36.011	33.554	-1.84	36.251	30.572	0.547	36.032
A414T.frame064	44.351	38.639	4.504	45.655	38.784	8.089	46.125	35.257	9.444	46.979	33.563	6.184	46.711	29.967	7.709	45.798	28.225	4.425	43.403	26.346	6.666	40.274	24.381	6.065	38.345	26.395	3.453	34.991	26.055	1.812	32.774	28.308	-0.35	31.33	31.797	0.517	30.597	34.951	-1.336	33.683	36.237	-3.08	36.213	33.556	-1.928	36.239	30.428	0.353	35.744
A414T.frame065	44.892	37.048	3.739	46.036	37.896	7.346	45.612	34.281	8.161	45.06	32.543	4.825	46.874	29.519	6.391	44.82	27.463	3.885	42.687	26.261	6.799	39.259	24.553	6.432	37.171	26.531	4.055	33.841	26.188	2.063	31.989	28.325	-0.466	31.144	31.844	0.439	30.801	35.017	-1.349	33.731	36.178	-3.419	35.7	32.999	-2.613	35.44	30.113	0.026	35.54
A414T.frame066	44.563	37.386	3.816	45.977	38.176	7.324	46.231	34.829	9.176	46.864	32.642	6.012	46.459	29.263	7.801	44.786	27.84	4.666	42.387	26.112	6.957	39.112	24.474	6.854	36.888	26.109	4.316	33.747	25.992	2.218	31.852	27.805	-0.51	31.242	31.357	0.172	30.699	34.574	-1.682	33.735	35.666	-3.742	36.414	33.187	-2.373	36.151	30.04	-0.126	35.968
A414T.frame067	44.936	38.083	3.96	46.058	38.324	7.629	46.157	34.668	8.728	47.055	32.546	5.854	46.63	29.269	7.7	44.946	27.545	4.763	42.748	25.736	7.318	39.168	24.358	7.478	37.275	26.223	4.649	34.034	25.794	2.591	32.492	27.848	-0.189	31.503	31.41	0.691	30.738	34.339	-1.58	33.85	35.921	-3.036	35.996	32.836	-2.189	36.12	29.81	0.098	35.968
A414T.frame068	45.073	37.952	3.546	45.925	37.671	7.342	45.866	34.121	8.009	45.71	32.36	4.7	46.653	29.061	6.298	44.823	27.261	3.577	42.447	25.617	6.075	38.979	24.185	5.504	37.14	26.573	3.331	33.894	26.65	1.688	32.069	28.672	-1.069	31.086	32.238	-0.092	30.442	35.61	-1.79	33.505	37.091	-3.434	35.766	34.072	-2.671	35.664	30.681	-0.583	35.611
A414T.frame069	45.43	38.454	4.271	45.887	38.245	8.069	45.81	34.454	8.476	45.416	32.923	4.99	46.791	29.852	6.774	45.102	27.717	4.132	42.707	25.906	6.437	39.752	23.795	5.489	37.379	26.217	3.85	34.129	26.313	1.893	32.358	28.487	-0.768	31.195	32.072	0.097	30.241	35.032	-1.939	33.473	36.141	-3.529	36.027	33.54	-2.346	36.028	30.571	0.069	35.411
A414T.frame070	45.091	37.703	4.174	45.851	38.224	7.896	46.055	34.7	9.302	46.88	32.786	6.063	46.653	29.238	7.6	45.245	27.702	4.357	42.971	25.512	6.358	39.943	23.501	5.33	37.637	26.214	3.98	34.289	26.136	2.296	32.448	28.265	-0.399	31.551	31.791	0.335	30.79	35.114	-1.467	34.026	35.912	-3.464	36.321	33.131	-2.234	36.005	30.292	0.187	35.84
A414T.frame071	44.914	37.545	4.521	45.943	37.905	8.095	45.672	34.263	9.277	46.556	32.429	6.125	45.745	29.071	7.866	43.967	27.473	4.863	41.739	25.595	7.213	38.196	24.308	6.901	36.574	26.387	4.32	33.511	26.615	2.265	31.642	28.564	-0.277	30.861	32.161	0.479	30.228	35.349	-1.452	33.296	37.074	-2.873	35.594	34.016	-2.049	35.391	30.851	0.137	35.399
A414T.frame072	44.839	37.698	3.982	45.807	38.173	7.663	46.618	34.709	9.116	47.284	32.716	5.843	46.385	29.543	7.823	44.67	27.81	4.792	42.611	25.855	7.386	39.235	24.176	7.232	37.11	26.184	4.735	33.881	26.28	2.596	32.065	28.09	-0.151	31.234	31.795	-0.09	30.184	34.825	-2.086	33.484	36.465	-3.399	35.996	33.801	-2.141	35.754	30.508	-0.005	35.6
A414T.frame073	44.54	37.763	3.643	45.64	38.179	7.346	45.984	34.775	8.895	46.706	32.389	6.041	46.679	28.832	7.562	44.923	27.491	4.499	42.865	25.609	6.973	39.548	23.605	6.284	37.517	26.043	4.184	34.077	25.975	2.565	32.117	28.006	0.096	31.253	31.679	0.637	30.553	34.782	-1.469	33.409	35.839	-3.489	36.077	33.365	-2.308	35.742	30.269	0.079	35.796
A414T.frame074	45.057	37.611	3.759	46.066	38.037	7.438	46.202	34.432	8.569	47.257	32.788	5.327	46.824	29.249	6.723	45.481	28.101	3.408	43.444	25.713	5.443	40.097	24.265	5.368	37.559	26.463	3.326	34.074	26.485	1.912	31.916	28.448	-0.608	31.196	32.091	0.148	30.345	35.236	-1.794	33.678	36.74	-3.13	36.139	33.824	-2.512	35.8	30.607	-0.308	35.959
A414T.frame075	45.35	37.705	4.311	46.455	37.703	7.921	46.117	34.188	9.257	46.63	31.825	6.317	46.13	28.564	8.185	44.585	26.992	5.166	42.096	25.616	7.666	38.581	24.143	7.11	37.041	26.178	4.394	33.891	25.848	2.259	32.358	28.01	-0.567	31.226	31.494	0.232	30.469	34.528	-1.778	33.674	35.859	-3.46	35.913	33.09	-2.27	35.95	30.084	0.156	35.749
A414T.frame076	44.467	38.331	4.648	45.809	38.786	8.149	46.195	35.09	9.307	47.246	33.185	6.236	46.173	30.042	8.321	45.287	28.301	5.014	43.069	26.122	7.118	40.132	23.987	6.032	37.914	26.148	3.941	34.277	26.175	2.505	32.33	28.174	-0.124	31.379	31.738	0.517	30.865	34.742	-1.617	33.874	36.233	-3.356	36.263	33.429	-1.964	36.009	30.242	0.122	35.772
A414T.frame077	45.429	37.82	3.854	46.407	37.758	7.542	46.29	34.274	8.822	46.461	32.453	5.625	46.25	29.035	7.347	44.299	27.345	4.609	42.024	25.735	7.204	38.486	24.319	6.929	36.655	26.421	4.383	33.716	26.279	1.945	32.341	28.635	-0.775	31.269	32.081	0.049	30.808	34.903	-2.31	34.019	36.223	-3.669	36.195	33.344	-2.306	35.844	30.318	0.094	35.447
A414T.frame078	44.888	37.368	4.175	45.999	38.861	7.6	46.589	35.61	9.376	47.487	33.096	6.607	46.371	29.95	8.502	45.238	28.282	5.215	43.058	26.17	7.471	39.715	24.494	7.136	37.558	26.456	4.679	34.307	26.553	2.842	32.388	28.189	0.074	31.613	31.82	-0.079	30.945	34.673	-2.162	34.051	36.165	-3.756	36.667	33.701	-2.361	36.597	30.621	0.058	35.85
A414T.frame079	44.67	37.487	4.498	45.743	38.818	7.818	46.419	35.598	9.551	47.219	33.449	6.612	46.381	30.156	8.464	45.115	28.514	5.304	42.596	26.371	7.059	39.963	24.241	5.542	37.602	26.489	3.685	34.188	26.415	1.935	32.445	28.397	-0.764	31.374	31.878	0.253	30.298	34.66	-1.883	33.315	36.48	-3.515	35.895	34.043	-2.283	35.798	30.866	-0.113	35.979
A414T.frame080	44.838	37.991	4.435	45.733	38.341	8.151	46.222	34.731	9.358	46.865	33.358	5.881	47.321	29.866	7.446	45.738	28.237	4.393	43.621	26.277	6.713	40.2	24.52	6.465	37.928	26.416	4.061	34.58	26.347	2.306	32.614	28.357	-0.384	31.572	31.9	0.48	30.777	35.06	-1.292	33.721	36.308	-3.187	36.21	33.643	-2.237	36.417	30.639	0.076	36.129
A414T.frame081	44.895	38.656	4.102	45.84	38.327	7.881	45.989	34.665	8.51	45.829	33.062	5.097	47.184	29.913	6.547	45.549	27.88	3.595	43.291	26.013	5.87	40.306	24.06	4.806	37.788	26.53	3.39	34.051	26.512	2.243	32.107	28.102	-0.773	31.288	31.726	-0.161	30.562	35.043	-1.765	33.643	36.9	-3.045	36.075	34.174	-2.4	36.213	30.781	-0.422	35.761
A414T.frame082	44.609	38.194	4.338	45.859	38.719	8.051	45.909	35.186	9.173	46.805	32.885	6.207	46.651	29.726	8.165	45.202	27.852	5.135	42.798	25.761	7.397	39.122	24.571	7.523	37.236	26.342	4.768	33.816	26.258	2.975	32.455	27.817	-0.101	31.384	31.294	0.51	30.657	34.468	-1.38	33.691	35.961	-3.122	36.16	33.132	-2.003	36.007	30.013	0.312	35.775
A414T.frame083	44.777	38.538	3.625	45.855	39.307	7.222	46.695	35.895	8.758	47.25	33.826	5.599	46.981	30.584	7.499	45.82	28.553	4.476	44.176	26.255	7.011	41.081	24.293	6.157	38.39	26.18	4.353	34.865	26.013	3.179	32.829	27.325	0.441	31.743	31.093	0.984	30.942	34.042	-1.233	33.72	35.675	-3.244	36.167	32.887	-1.983	36.208	29.878	0.411	36.531
A414T.frame084	45.766	38.273	4.797	46.106	38.61	8.634	45.928	34.912	9.876	47.081	32.919	6.813	46.338	29.773	8.806	45.174	28.217	5.51	42.683	26.283	7.749	39.395	24.716	6.878	37.43	26.873	4.357	34.3	26.272	2.476	32.703	28.16	-0.511	31.542	31.693	0.313	30.902	34.947	-1.404	34.09	36.258	-2.764	36.685	33.866	-1.468	36.759	30.668	0.675	35.75
A414T.frame085	44.988	38.414	3.937	45.686	38.659	7.686	46.19	35.232	9.009	46.51	32.904	5.961	46.372	29.529	7.66	45.133	28.137	4.443	43.002	26.042	6.702	39.746	24.33	6.006	37.631	26.637	3.928	34.328	26.349	2.145	32.722	28.673	-0.44	31.646	32.072	0.455	30.619	35.021	-1.55	33.584	36.289	-3.562	36.097	33.723	-2.248	36.061	30.747	0.312	35.719
A414T.frame086	45.23	37.666	4.133	46.127	38.398	7.795	45.955	34.806	9.072	45.864	32.649	6.04	46.265	29.403	7.995	44.814	27.547	4.956	42.288	25.788	7.337	38.937	24.179	6.458	36.779	26.134	4.032	33.561	26.311	2.207	32.048	28.319	-0.623	31.179	32.003	0.348	30.639	35.286	-1.413	33.778	36.669	-3.158	36.178	33.779	-2.175	36.016	30.558	-0.111	36.049
A414T.frame087	45.332	38.96	4.688	46.006	39.191	8.505	46.185	35.508	9.433	47.304	34.332	6.044	47.201	30.731	7.175	45.732	28.573	4.383	43.673	26.854	6.992	40.452	24.844	6.606	38.087	26.733	4.437	34.552	26.531	3.229	32.735	28.314	0.276	31.69	31.937	0.696	30.932	34.798	-1.601	33.881	36.12	-3.504	36.522	33.717	-2.17	36.546	30.809	0.332	36.121
A414T.frame088	44.722	37.68	4.184	45.773	38.041	7.859	46.027	34.538	9.271	46.41	32.652	5.896	46.197	29.178	7.609	44.44	27.476	4.57	42.495	25.662	7.282	38.995	24.292	7.032	36.817	26.568	4.975	33.889	26.299	2.697	32.11	28.094	-0.145	31.339	31.817	0.267	30.362	34.832	-1.792	33.643	36.225	-3.008	36.065	33.352	-2.007	36.036	30.329	0.346	35.681
A414T.frame089	45.328	38.288	4.229	46.062	38.839	7.957	46.244	35.278	9.235	46.964	33.521	5.874	46.871	30.265	7.697	45.692	28.703	4.401	43.606	26.258	6.383	40.328	24.349	5.677	37.794	26.722	4.132	34.225	26.633	2.778	32.414	28.22	-0.159	31.615	31.903	0.281	30.746	34.955	-1.646	33.823	36.214	-3.537	36.126	33.481	-2.269	36.186	30.482	0.039	36.025
A414T.frame090	44.906	38.033	4.638	45.79	37.834	8.3	46.184	34.218	9.308	46.252	32.697	5.904	46.291	29.21	7.354	45.031	27.397	4.326	42.515	25.673	6.501	39.184	23.947	5.542	37.153	26.43	3.591	33.777	26.861	1.884	31.913	28.774	-0.713	31.259	32.265	0.184	30.723	35.591	-1.553	33.869	37.257	-3.003	36.127	34.209	-2.286	35.899	30.873	-0.204	35.92
A414T.frame091	45.209	37.627	4.747	45.782	38.391	8.48	46.128	34.926	9.998	47.011	33.088	6.81	47.05	29.603	8.252	45.565	28.077	5.213	42.942	25.921	7.099	39.563	24.593	5.885	37.776	26.817	3.426	34.236	26.652	2.021	32.08	28.595	-0.517	31.506	32.232	0.433	30.927	35.275	-1.584	34.033	36.497	-3.158	36.659	33.987	-1.851	36.182	30.819	0.453	36.231
A414T.frame092	45.681	37.837	4.605	46.019	38.457	8.345	46.344	34.924	9.781	47.185	33.352	6.475	47.06	29.687	7.703	45.375	28.077	4.651	43.157	26.232	7.191	39.594	24.636	6.847	37.818	26.649	4.261	34.513	26.635	2.57	32.73	28.492	-0.236	31.693	32.109	0.464	31.201	35.308	-1.519	34.406	36.737	-3.002	36.589	33.81	-2.157	36.539	30.77	0.148	36.301
A414T.frame093	45.761	37.917	4.15	46.045	38.498	7.837	46.12	35.002	9.213	47.593	32.922	6.413	46.671	29.598	7.994	45.162	28.046	4.708	43.07	25.83	6.719	39.734	24.147	6.124	37.469	26.367	4.068	34.047	26.614	2.338	32.402	28.315	-0.385	31.299	31.834	0.456	30.596	34.816	-1.865	33.868	36.382	-3.181	36.361	33.8	-1.947	36.162	30.735	0.405	35.783
A414T.frame094	44.99	38.615	4.489	45.82	38.777	8.254	45.962	35.25	9.458	46.66	33.584	6.015	47.45	30.23	7.678	45.565	28.605	4.536	43.36	26.384	6.496	40.367	24.314	5.626	37.883	26.604	3.823	34.298	26.603	2.798	32.269	28.175	-0.081	31.357	31.809	0.416	30.678	34.722	-1.847	33.769	36.054	-3.531	36.261	33.519	-2.119	36.397	30.474	0.301	36.007
A414T.frame095	45.413	38.461	4.057	45.992	38.687	7.923	46.2	35.102	9.134	47.401	33.552	5.975	47.167	29.967	7.126	45.837	28.719	3.804	43.794	26.398	6.145	40.766	24.264	5.177	38.064	26.406	3.667	34.498	26.169	2.391	32.813	28.242	-0.401	32.06	31.831	0.507	30.92	34.823	-1.226	33.841	36.024	-3.157	36.529	33.542	-2.049	36.537	30.391	0.205	36.286
A414T.frame096	45.085	38.123	4.452	45.814	38.667	8.115	46.235	35.183	9.417	46.884	33.345	6.202	46.55	30.018	7.992	45.624	28.144	4.783	43.424	26.206	7.13	40.345	24.303	5.983	38.129	26.864	4.256	34.439	26.824	3.284	32.107	28.177	0.464	31.449	31.839	0.507	30.922	34.758	-1.667	34.086	36.427	-2.853	36.414	33.505	-1.866	36.508	30.443	0.436	35.883
A414T.frame097	45.256	38.975	3.839	46.014	39.181	7.655	46.212	35.57	8.637	46.529	33.718	5.34	47.444	30.211	6.644	45.539	28.643	3.903	44.041	26.389	6.422	40.521	24.964	6.438	38.493	27.158	4.04	35	26.51	2.916	33.08	28.273	-0.041	31.742	31.753	0.647	30.788	34.671	-1.736	33.8	36.035	-3.596	36.251	33.525	-2.313	36.319	30.571	0.286	36.135
A414T.frame098	45.102	38.712	4.419	45.735	38.822	8.14	46.464	35.236	8.976	46.945	33.688	5.516	47.476	30.21	7.075	45.854	28.455	4.032	43.911	26.393	6.536	40.657	24.311	6.497	38.406	26.461	4.109	34.964	26.357	2.41	32.76	28.406	0.033	31.617	32.008	0.553	30.697	35.019	-1.383	33.884	36.509	-3.008	36.489	33.896	-1.92	36.392	30.698	0.117	36.236
A414T.frame099	45.113	39.181	4.286	45.79	39.73	8.039	46.382	36.364	9.596	47.483	34.194	6.693	47.437	30.888	8.36	46.243	29.026	5.289	44.189	26.94	7.755	40.964	24.836	6.975	38.615	26.939	5.049	35.198	26.463	3.627	33.31	28.126	0.686	31.836	31.593	0.985	31.016	34.348	-1.46	34.06	35.924	-3.145	36.584	33.319	-1.777	36.641	30.499	0.901	36.398
A414T.frame100	45.553	38.174	4.178	46.113	38.544	7.845	46.566	34.996	9.087	46.989	33.077	5.84	46.743	29.679	7.703	45.249	27.885	4.667	43.16	25.742	6.996	40.236	23.581	6.136	37.468	25.813	4.674	34.189	26.11	2.718	32.768	28.058	-0.182	31.793	31.687	0.567	31.024	34.662	-1.517	34.064	35.803	-3.426	36.382	32.974	-2.208	36.826	30.154	0.378	36.156
A426T.frame001	49.035	36.18	8.753	46.536	35.571	11.575	46.842	31.858	11.16	47.82	31.944	7.464	46.463	28.439	6.702	45.293	29.278	3.136	42.813	26.433	3.775	39.76	25.096	1.869	36.847	27.312	2.202	33.165	27.537	1.373	33.891	30.861	-0.416	31.996	33.914	0.804	30.388	34.874	-2.498	33.477	36.851	-3.992	36.224	36.191	-1.492	37.788	32.762	-0.402	36.398
A426T.frame002	48.557	37.248	7.47	47.023	35.579	10.512	47.724	31.954	9.652	47.475	32.19	5.871	46.663	28.442	5.544	44.723	29.034	2.318	42.286	26.48	3.649	39.219	24.807	2.053	36.213	27.09	2.538	32.486	27.503	1.582	33.322	30.568	-0.693	31.519	33.473	0.923	29.824	34.851	-2.076	32.481	37.057	-3.475	35.702	35.883	-1.668	36.997	32.467	-0.458	35.955
A426T.frame003	49.179	37.09	9.125	46.707	36.093	11.788	46.917	32.284	11.381	47.685	32.443	7.678	46.214	28.886	7.345	45.178	29.295	3.697	42.649	26.706	4.474	39.848	25.326	2.221	36.378	26.876	2.744	32.862	27.503	1.724	33.592	30.733	-0.141	31.789	33.775	1.149	30.137	34.807	-2.13	32.646	37.614	-3.111	35.74	36.015	-1.469	37.3	32.67	-0.106	36.186
A426T.frame004	48.681	38.118	7.757	46.874	36.854	10.854	48.117	33.42	10.248	48.244	33.08	6.472	47.145	29.345	6.455	45.443	28.903	2.975	43.17	26.509	4.362	39.807	25.22	2.824	36.659	27.386	2.7	32.927	27.224	1.575	33.727	30.471	-0.395	31.551	33.348	1.029	30.07	34.407	-2.172	33.118	36.271	-3.792	35.943	35.643	-1.257	37.457	32.32	-0.158	36.393
A426T.frame005	48.429	36.687	8.068	46.642	36.501	11.344	46.666	32.617	11.503	47.721	32.086	8.058	46.099	28.89	6.794	44.651	29.064	3.289	42.069	26.68	4.548	39.377	25.317	2.236	35.951	26.757	2.653	32.356	27.657	1.655	33.18	30.777	-0.439	31.183	33.816	0.845	29.747	35.319	-2.266	32.629	37.617	-3.336	35.575	35.824	-1.483	36.894	32.507	0.012	35.983
A426T.frame006	48.895	37.872	9.453	46.057	36.679	11.743	46.71	32.924	11.064	47.002	32.584	7.272	45.842	29.112	6.425	44.202	29.329	3.108	41.835	26.593	4.376	38.927	24.809	2.675	35.82	27.117	2.867	32.257	27.468	1.441	33.203	30.849	-0.223	31.245	33.715	1.314	29.526	35.64	-1.334	32.28	37.976	-2.501	35.474	36.234	-1.457	36.979	33.048	0.022	35.802
A426T.frame007	49.107	38.017	8.895	46.572	36.641	11.35	47.062	32.971	11.002	47.654	32.697	7.162	46.259	29.387	6.246	44.477	29.578	2.921	42.299	26.574	3.853	39.481	25.103	1.697	36.235	26.641	2.428	32.624	27.471	1.732	33.002	30.565	-0.703	31.09	33.455	0.622	29.422	34.693	-2.373	31.935	37.031	-4.011	35.209	35.609	-2.395	36.688	32.609	-0.694	36.106
A426T.frame008	49.034	36.461	9.341	46.471	35.612	11.902	46.979	31.907	11.724	48.011	32.092	7.986	46.758	28.437	7.348	45.897	29.187	3.667	43.314	26.308	4.188	40.133	25.005	2.507	37.621	27.743	1.578	34.307	28.289	-0.247	32.983	31.235	-2.241	31.733	33.997	0.044	30.048	36.017	-2.634	33.133	37.532	-4.462	35.835	36.526	-1.823	37.039	32.834	-0.978	36.54
A426T.frame009	49.327	37.427	9.273	46.595	37.011	11.775	46.902	33.238	12.134	48.352	32.803	8.574	46.987	29.236	8.453	46.321	29.431	4.714	43.958	26.633	5.415	41.136	25.025	3.451	38.507	27.556	2.121	35.084	27.739	0.572	33.516	30.618	-1.437	31.882	33.211	0.754	30.098	35.073	-1.919	32.828	37.533	-2.925	36.009	35.896	-1.73	37.131	32.444	-0.368	37.061
A426T.frame010	48.807	36.466	8.796	46.557	36.221	11.829	46.703	32.464	12.449	48.109	31.825	9.001	46.665	28.596	7.488	45.517	29.141	3.888	42.858	26.558	4.664	39.712	25.023	3.154	37.195	27.513	2.028	34.127	28.099	0.112	33.323	31.4	-1.752	31.792	33.857	0.669	30.032	35.973	-2.024	32.947	38.252	-2.949	35.945	36.177	-1.767	37.087	32.688	-0.556	36.78
A426T.frame011	48.724	36.446	8.685	46.26	35.962	11.536	46.21	32.168	11.441	47.189	32.037	7.709	45.783	28.508	7.099	44.587	29.158	3.591	42.174	26.274	4.161	38.987	24.974	2.585	36.596	27.623	1.48	33.397	28.365	-0.421	32.457	31.62	-1.994	30.176	33.586	0.264	28.689	36.244	-1.804	31.609	38.661	-2.411	34.639	36.531	-1.441	35.835	32.993	-0.558	35.716
A426T.frame012	49.235	37.817	8.796	46.792	36.788	11.483	47.467	33.087	11.318	48.182	33.149	7.643	47.523	29.476	7.244	46.131	29.524	3.737	43.677	26.867	5.059	40.62	25.107	3.829	37.864	27.357	2.329	34.725	27.809	0.139	33.202	30.69	-1.839	31.744	33.109	0.471	30.181	35.362	-2.125	33.182	37.564	-3.126	36.125	35.229	-2.313	37.147	31.839	-0.794	36.955
A426T.frame013	48.836	37.417	9.336	46.247	36.563	11.947	46.774	32.717	11.989	47.875	32.802	8.397	47.21	29.164	7.449	45.891	29.893	3.93	43.485	27.218	4.976	40.526	25.529	3.145	37.761	27.816	1.96	34.337	28.295	0.446	32.616	30.837	-1.783	31.332	33.634	0.556	29.853	35.72	-2.233	32.663	37.984	-3.214	35.724	36.159	-1.958	37.115	32.691	-0.872	36.586
A426T.frame014	49.116	37.944	9.367	46.349	37.213	11.945	46.949	33.433	12.003	47.708	33.198	8.216	47.001	29.503	8.33	45.629	29.122	4.762	43.126	26.616	5.997	40.134	24.871	4.534	37.615	27.169	2.965	34.151	27.396	1.48	32.534	29.838	-1.03	32.077	33.393	0.31	30.429	34.862	-2.887	33.461	35.819	-5.099	36.449	34.802	-2.866	37.399	31.714	-0.677	36.89
A426T.frame015	48.997	37.365	8.583	46.763	36.736	11.544	47.184	32.842	11.845	48.082	32.343	8.18	47.394	28.733	7.988	45.554	28.316	4.699	43.179	25.647	6.32	39.702	24.286	5.506	37.584	26.509	3.264	34.116	27.01	1.677	32.565	29.546	-0.857	31.971	32.917	0.681	30.504	34.973	-2.205	33.657	36.043	-4.216	36.33	34.445	-2.048	36.948	30.869	-0.602	37.011
A426T.frame016	48.803	38.406	8.186	46.931	36.564	11.092	47.949	32.885	10.705	47.852	32.376	6.801	46.734	28.757	7.306	44.855	28.387	3.899	42.526	25.924	5.482	39.083	24.672	4.58	37.504	27.604	2.734	34.01	28.467	1.269	32.332	30.761	-1.209	31.809	34.154	0.468	30.385	36.068	-2.467	33.245	38.165	-3.654	36.311	36.324	-2.119	37.014	32.78	-0.721	36.711
A426T.frame017	48.755	36.622	8.741	46.733	36.216	11.942	47.067	32.457	12.059	48.038	31.775	8.369	46.659	28.176	8.431	45.609	28.202	4.717	42.883	25.898	5.98	39.437	24.681	4.711	37.432	27.368	3.075	34.296	28.148	1.108	32.58	30.235	-1.53	32.068	33.687	0.118	31.511	36.29	-2.504	34.802	38.181	-3.07	37.42	35.808	-1.647	37.055	32.13	-0.582	36.858
A426T.frame018	49.234	37.219	8.377	47.004	36.527	11.384	47.381	32.739	11.809	48.122	32.268	8.135	47.02	28.648	8.261	45.555	28.59	4.767	43.231	25.995	6.199	40.198	24.245	4.775	37.612	26.728	3.365	34.046	27.156	1.949	32.314	29.502	-0.563	31.63	32.984	0.75	30.534	35.271	-2.119	34.141	36.968	-2.573	36.675	34.308	-1.929	36.836	30.777	-0.486	36.922
A426T.frame019	49.312	36.924	9.696	46.528	36.069	12.021	46.988	32.215	12.281	48.04	31.804	8.749	46.776	28.308	8.36	45.858	28.603	4.639	43.422	25.912	5.72	40.22	24.289	4.228	38.012	26.999	2.559	34.636	27.643	0.911	32.684	30.168	-1.116	32.033	33.636	0.528	30.67	35.475	-2.467	33.536	37.273	-4.025	36.297	35.294	-2.357	37.253	31.955	-0.743	36.968
A426T.frame020	48.777	38.601	9.073	46.859	36.941	11.868	47.852	33.321	11.976	48.175	32.283	8.186	46.857	28.64	9.193	45.307	28.088	5.752	42.785	25.896	7.554	39.434	24.418	6.139	37.746	26.88	3.809	34.595	27.265	1.809	32.982	29.751	-0.523	32.125	33.202	0.684	30.442	34.779	-2.176	33.512	35.738	-4.263	36.545	34.576	-2.179	37.412	31.248	-0.356	37.052
A426T.frame021	49.051	37.963	8.904	46.787	36.294	11.615	47.214	32.573	11.537	47.667	31.885	7.804	46.737	28.238	8.065	45.167	28.057	4.66	42.9	25.535	6.291	39.323	24.221	5.193	37.249	26.64	3.099	34.04	27.36	1.413	32.643	29.903	-1.023	31.81	33.185	0.48	30.892	35.467	-2.284	34.069	37.424	-3.246	36.658	34.63	-2.537	36.758	31.333	-0.591	36.746
A426T.frame022	48.803	37.692	7.82	46.726	36.541	10.782	47.754	32.922	11.536	47.959	31.828	8.032	47.211	28.176	8.284	45.875	27.811	4.766	43.393	25.662	6.726	39.938	24.247	5.956	37.68	26.518	3.68	34.528	27.267	1.846	33.802	29.485	-1.098	32.695	32.881	0.257	31.536	35.205	-2.495	34.682	37.131	-3.31	37.197	34.629	-2.074	37.543	31.221	-0.504	37.477
A426T.frame023	48.952	38.399	10.269	46.323	36.822	12.482	47.539	33.278	12.48	48.412	31.957	9.073	46.655	28.577	9.338	45.808	28.367	5.595	43.048	25.83	6.478	39.599	24.77	5.321	37.77	27.314	3.331	34.281	27.657	2	32.912	30.323	-0.341	32.643	33.923	0.83	30.881	35.235	-2.401	34.107	35.415	-4.607	36.802	34.557	-2.087	37.666	31.307	-0.251	37.396
A426T.frame024	49.102	37.914	9.571	46.786	36.411	12.288	47.423	32.663	12.439	47.734	31.532	8.726	46.454	28	9.367	45.248	27.848	5.684	42.858	25.35	7.206	39.661	23.855	6.299	37.813	26.537	4.173	34.463	26.898	2.403	33.045	29.255	-0.156	32.672	32.834	0.712	31.315	34.256	-2.469	34.466	34.502	-4.702	37.049	33.58	-2.077	37.755	30.444	-0.15	37.361
A426T.frame025	49.166	37.438	10.793	46.518	36.018	13.117	47.443	32.261	12.6	48.202	32.105	8.919	46.875	28.563	8.58	45.356	28.099	5.16	43.03	25.68	6.764	39.57	24.355	5.529	37.363	26.86	3.78	33.997	27.574	2.203	32.663	29.775	-0.618	32.227	33.338	0.668	31.114	35.531	-2.175	34.13	37.574	-2.893	36.71	35.115	-1.527	37.167	31.455	-0.234	37.25
A426T.frame026	49.333	36.698	10.254	46.709	36.021	12.872	47.006	32.199	12.603	47.865	31.784	8.902	46.656	28.285	8.642	45.651	28.619	4.873	43.198	26.012	5.703	39.975	24.388	4.44	37.556	26.889	3.152	34.247	27.546	1.275	33.209	30.173	-1.108	32.225	33.361	0.352	31.076	35.462	-2.724	34.139	37.239	-3.785	36.807	34.926	-2.257	37.161	31.552	-0.434	37.237
A426T.frame027	49.227	37.308	10.171	46.475	36.48	12.657	46.81	32.618	12.623	48.173	32.335	9.113	47.314	28.673	8.563	45.248	28.22	5.29	42.948	25.644	6.888	39.842	24.137	5.433	37.715	26.584	3.595	34.444	26.931	1.651	32.891	29.452	-0.689	32.277	32.998	0.468	30.747	34.709	-2.558	33.804	36.312	-4.077	36.74	34.829	-2.14	37.79	31.603	-0.404	37.197
A426T.frame028	48.713	37.26	8.523	46.67	36.423	11.646	47.358	32.703	11.713	47.455	31.877	7.972	47.091	28.081	8.166	45.358	28.158	4.906	42.657	26.048	6.158	39.132	24.538	5.235	37.092	27.177	3.587	33.875	27.926	1.96	32.667	30.11	-0.934	32.097	33.635	0.4	31.202	35.886	-2.462	34.43	38.043	-2.746	36.774	35.068	-2.111	36.801	31.67	-0.51	36.947
A426T.frame029	49.185	37.695	9.275	46.844	36.32	11.945	47.509	32.572	11.117	47.656	32.445	7.449	46.864	28.762	7.684	45.713	28.695	4.017	43.313	25.984	5.233	40.094	24.488	4.108	37.804	27.075	2.797	34.335	27.663	1.053	32.757	30.502	-0.996	32.632	34.06	0.335	30.713	35.505	-2.648	33.895	35.771	-4.865	36.76	35.029	-2.411	37.746	31.712	-0.821	37.229
A426T.frame030	48.584	36.819	8.439	46.931	35.787	11.656	47.407	31.937	11.363	47.625	31.688	7.569	46.803	28.009	7.637	45.305	28.026	4.17	43.089	25.432	5.571	39.656	24.055	4.541	37.528	26.788	3.02	34.283	27.581	1.343	32.898	30.253	-0.855	32.141	33.647	0.661	31.055	35.513	-2.345	34.08	37.814	-3.097	36.62	35.505	-1.257	37.266	31.747	-0.389	36.906
A426T.frame031	48.605	37.088	8.905	46.716	36.267	12.061	47.405	32.522	12.051	47.996	32.042	8.354	47.061	28.468	8.302	45.667	28.619	4.759	43.166	25.933	5.82	39.66	24.435	4.841	37.561	27.137	3.287	34.41	27.914	1.335	33.06	30.515	-1.144	32.598	34.099	0.225	31.319	35.609	-3.116	34.732	37.009	-4.442	37.328	35.223	-2.437	37.918	31.914	-0.579	37.193
A426T.frame032	49.015	38.152	10.638	46.372	36.545	12.739	47.322	32.91	12.45	48.338	32.374	8.701	47.37	28.738	8.513	46.308	29.017	4.889	43.996	26.37	5.963	41.021	25.033	3.999	38.45	27.61	2.876	34.694	27.772	2.114	33.178	30.153	-0.432	32.509	33.744	0.425	30.944	35.168	-2.769	34.157	36.479	-4.484	36.826	35.082	-2.322	37.881	31.877	-0.607	37.353
A426T.frame033	49.062	37.03	9.992	46.353	35.967	12.45	47.288	32.251	12.167	48.145	32.001	8.344	46.855	28.522	8.286	45.573	28.492	4.687	43.093	25.846	5.704	39.966	24.482	4.009	37.452	27.091	2.994	34.012	27.495	1.181	32.851	30.404	-0.897	32.149	33.906	0.596	31.192	35.288	-2.775	34.293	36.842	-4.192	36.738	35.3	-1.859	37.337	31.763	-0.354	36.167
A426T.frame034	48.834	37.927	8.727	46.983	36.507	11.77	47.895	32.933	12.031	47.918	31.814	8.378	47.349	28.042	8.5	46.063	27.88	5.057	43.4	25.609	6.428	40.278	24.139	4.662	37.541	26.596	3.422	34.077	26.908	1.892	32.938	29.841	-0.306	32.798	33.23	1.21	31.796	35.273	-1.801	34.872	36.583	-3.316	37.428	34.604	-1.311	38.31	31.133	0.289	37.423
A426T.frame035	48.914	37.308	8.71	46.798	36.359	11.947	47.413	32.579	12.228	48.063	32.24	8.443	47.318	28.541	8.787	45.725	27.884	5.406	43.543	25.263	6.98	39.863	24.102	6.524	38.132	26.382	4.052	34.838	27.216	2.333	33.507	30.192	0.235	32.881	33.757	1	31.458	34.9	-2.327	34.628	35.617	-4.167	37.402	34.707	-1.805	37.788	31.001	-0.524	37.472
A426T.frame036	48.845	37.183	9.204	46.954	35.521	12.284	47.844	31.865	11.546	47.757	32.034	7.763	47.174	28.285	7.767	45.622	27.857	4.434	43.266	25.328	5.902	39.95	23.838	4.713	37.972	26.762	3.09	34.543	27.721	1.752	33.207	30.168	-0.749	32.659	33.764	0.263	31.523	35.765	-2.76	34.672	37.97	-3.164	37.264	35.292	-2.227	37.337	31.943	-0.47	37.231
A426T.frame037	48.324	35.671	7.354	47.236	35.429	11.119	47.576	31.692	11.273	48.001	31.156	7.595	46.802	27.62	7.382	45.134	27.798	3.949	42.625	25.484	5.615	39.41	23.845	4.497	37.109	26.803	3.308	33.674	27.8	1.84	32.979	30.087	-1.095	32.054	33.324	0.526	30.667	34.973	-2.633	33.897	35.339	-4.576	36.315	35.133	-1.537	37.455	31.718	-0.277	36.748
A426T.frame038	49.113	37.321	9.071	47.108	36.087	12.078	47.779	32.348	11.723	47.862	32.156	7.84	47.021	28.389	8.03	45.55	27.956	4.5	43.161	25.281	5.781	39.764	24.009	4.638	37.189	26.663	3.86	33.737	27.331	2.395	33.51	29.86	-0.374	32.315	33.295	0.841	31.02	34.51	-2.483	34.211	35.694	-4.261	36.811	34.332	-1.876	37.831	30.954	-0.043	36.861
A426T.frame039	48.954	36.703	8.981	47.301	35.235	12.068	48.275	31.466	11.963	48.329	30.757	8.33	46.889	27.111	8.826	45.301	27.334	5.299	42.868	25.079	6.97	39.281	23.578	6.233	37.177	26.259	4.457	33.821	27.243	2.922	33.476	29.617	0.03	32.467	33.203	1.034	31.351	34.478	-2.459	34.43	36.143	-3.636	36.996	33.753	-1.872	37.587	30.486	0.116	37.195
A426T.frame040	48.919	36.757	8.121	47.274	35.338	11.139	48.302	31.825	10.127	47.548	32.015	6.333	47.04	28.181	6.317	44.915	28.289	3.177	42.675	25.656	4.618	39.084	24.501	3.646	36.484	27.175	3.103	33.162	28.134	1.59	31.898	30.735	-0.717	31.66	33.944	1.174	30.111	35.798	-1.797	33.02	37.354	-3.537	35.688	35.841	-1.401	36.675	32.209	-0.534	36.555
A426T.frame041	47.804	35.602	6.471	46.679	35.594	10.153	47.403	31.921	10.369	47.142	30.946	6.656	45.764	27.452	7.311	44.032	27.393	3.851	41.489	25.195	5.78	38.091	24.034	4.846	36.018	26.687	3.098	32.856	27.502	1.27	31.995	30.28	-1.325	31.68	33.683	0.248	30.47	35.288	-2.92	33.845	36.379	-4.504	36.469	34.569	-2.58	36.804	31.281	-0.574	36.2
A426T.frame042	48.136	35.121	6.964	47.282	34.951	10.649	47.657	31.186	10.648	47.354	30.527	6.966	46.083	26.911	7.06	44.297	27.293	3.755	41.742	24.996	5.51	38.009	24.049	5.456	35.961	26.71	3.729	32.812	27.928	1.936	31.764	30.445	-0.724	32.197	34.174	0.568	31.133	35.937	-2.375	34.321	36.418	-4.426	36.896	34.517	-2.412	36.757	31.356	-0.336	36.392
A426T.frame043	48.728	35.359	7.34	47.356	34.772	10.995	47.905	31.001	10.831	47.873	30.747	6.917	46.286	27.242	7.445	44.79	27.208	3.855	42.295	24.874	5.233	38.696	23.741	4.613	36.779	26.59	3.171	33.34	27.323	2.121	32.269	29.758	-0.481	31.689	33.196	0.673	30.518	34.693	-2.49	33.604	36.116	-4.347	36.058	34.169	-2.196	36.527	30.831	-0.375	36.529
A426T.frame044	48.073	34.841	6.351	47.459	34.656	9.955	47.751	30.834	10.172	47.338	30.424	6.401	46.132	26.9	6.295	43.998	27.541	3.112	41.664	25.018	4.857	38.116	24.129	3.589	35.795	26.965	2.86	32.673	27.694	0.756	32.086	30.585	-1.577	31.918	33.917	0.349	31.048	36.2	-2.506	34.263	37.45	-3.908	36.44	34.778	-2.471	36.658	31.488	-0.535	36.254
A426T.frame045	48.876	36.511	9.088	47.052	35.218	12.108	47.606	31.586	11.249	47.779	31.029	7.553	46.093	27.709	7.74	44.593	27.541	4.219	41.958	25.261	5.719	38.422	24.27	4.916	36.228	27.048	3.529	33.127	27.932	1.555	32.195	30.456	-1.086	31.798	33.941	0.301	30.718	35.505	-2.924	34.057	36.779	-4.353	36.432	34.866	-2.141	36.8	31.47	-0.335	36.315
A426T.frame046	47.718	34.963	7.367	47.242	34.129	11.016	47.248	30.257	10.518	47.382	30.274	6.705	46.304	26.65	6.467	44.146	26.975	3.277	41.554	24.866	4.928	37.926	23.953	4.179	35.933	26.966	3.014	32.717	27.57	1.217	32.314	30.546	-1.222	31.84	33.989	0.347	30.757	35.807	-2.852	34.002	37.223	-4.117	36.398	34.922	-2.236	36.872	31.737	-0.291	35.992
A426T.frame047	47.788	35.365	8.081	47.56	34.433	11.772	47.378	30.587	11.158	47.444	30.752	7.573	46.675	27.006	7.611	44.994	26.908	4.138	42.066	24.917	5.624	38.488	23.99	4.851	36.624	26.706	2.782	33.546	27.855	0.753	33.004	30.928	-1.369	32.418	34.153	0.561	31.451	36.499	-2.256	35.006	37.576	-3.611	37.318	35.084	-1.843	37.506	31.62	-0.424	36.583
A426T.frame048	47.805	35.8	8.099	47.214	34.837	11.702	47.362	31.157	11.412	47.557	31.046	7.64	46.631	27.393	7.996	44.401	27.115	4.941	41.732	24.838	6.291	38.093	23.932	5.616	35.981	26.734	4.247	33.192	27.637	1.818	32.465	30.455	-0.622	32.448	33.948	0.923	31.559	35.673	-2.269	34.9	36.164	-4.079	37.172	34.639	-1.414	37.322	31.364	0.719	36.211
A426T.frame049	48.55	36.388	7.858	47.548	35.029	11.286	48.406	31.374	10.752	47.83	31.059	7.062	46.426	27.427	7.523	44.345	27.456	4.296	41.874	25.34	6.188	38.322	24.179	5.601	35.976	26.836	4.215	32.984	27.562	2.072	32.744	30.137	-0.742	32.021	33.553	0.823	31.513	35.349	-2.422	34.921	36.322	-3.581	37.046	35.511	-0.755	36.92	31.891	0.374	36.319
A426T.frame050	48.689	36.167	8.119	47.452	35.039	11.613	47.769	31.228	11.329	47.267	30.745	7.513	45.575	27.322	8.051	44.148	26.636	4.586	41.45	24.84	6.439	37.645	24.382	6.217	35.805	27.325	4.714	33.26	28.226	2.083	33.619	30.401	-1.081	32.484	33.859	0.424	32.085	36.281	-2.271	35.486	38.312	-2.126	37.603	35.498	-0.731	37.049	31.941	0.666	36.367
A426T.frame051	48.745	35.712	8.559	47.261	35.012	11.958	47.528	31.191	12.019	48.057	30.672	8.229	46.044	27.443	8.39	44.847	27.758	4.742	42.331	25.251	5.983	38.849	23.951	4.963	36.49	26.707	3.724	33.241	27.749	1.862	33.392	30.428	-0.777	32.618	33.83	0.648	31.528	35.095	-2.784	34.927	35.837	-4.261	37.342	34.599	-1.519	37.425	31.257	0.375	36.495
A426T.frame052	49.048	37.152	9.04	47.116	35.883	12.06	47.798	32.126	11.555	47.905	31.838	7.762	46.989	28.114	8.063	45.505	27.864	4.524	42.834	25.548	6.054	39.592	24.469	4.465	37.536	27.337	3.006	34.391	28.368	1.381	33.674	30.815	-1.384	32.626	34.125	0.303	31.551	35.515	-3.159	34.919	37.063	-4.237	37.517	35.538	-1.825	37.539	32.074	-0.166	36.96
A426T.frame053	48.081	35.404	8.112	47.26	34.889	11.828	47.243	31.032	12.02	47.043	30.389	8.248	45.321	27.078	8.163	43.772	27.438	4.66	41.338	24.909	5.948	37.757	23.735	5.235	35.739	26.832	3.915	33.055	28.09	1.458	32.974	30.946	-1.03	31.987	34.274	0.439	31.207	36.063	-2.794	34.633	37.178	-4.082	36.775	35.397	-1.459	36.998	31.842	0.128	36.158
A426T.frame054	47.916	35.888	7	46.911	35.047	10.634	47.567	31.309	10.85	47.364	30.645	7.176	45.96	27.173	7.66	44.571	27.079	4.044	41.903	24.827	5.511	38.156	23.913	5.179	36.115	26.72	3.574	33.214	27.669	1.445	32.962	30.566	-1.029	32.285	33.944	0.634	30.988	35.009	-2.797	34.164	36.276	-4.378	36.873	34.489	-2.242	37.061	31.233	-0.285	36.6
A426T.frame055	47.573	35.799	7.647	47.578	34.326	11.191	47.717	30.583	10.751	47.496	30.328	6.956	46.71	26.658	6.59	44.413	26.881	3.511	41.994	24.749	5.42	38.44	23.647	4.398	35.865	26.29	3.655	32.953	27.316	1.478	32.655	30.021	-1.15	31.948	33.374	0.222	30.752	35.304	-2.74	34.036	36.037	-4.542	36.625	34.324	-2.199	36.903	30.996	-0.339	36.526
A426T.frame056	47.461	36.129	8.308	47.375	34.698	11.778	47.153	30.899	11.582	47.662	30.671	7.807	46.368	27.139	7.765	45.222	27.178	4.127	42.494	24.861	5.353	38.931	23.691	4.858	36.958	26.372	3.082	33.826	27.365	1.29	32.646	30.034	-1.067	32.248	33.435	0.346	30.855	35.243	-2.637	33.912	35.915	-4.809	36.719	34.975	-2.34	37.196	31.479	-1.002	37.185
A426T.frame057	48.097	35.518	7.405	47.467	34.071	11.087	46.62	30.327	10.907	47.076	30.419	6.992	46.166	26.851	6.843	44.36	27.174	3.53	41.822	24.857	5.265	38.437	23.858	3.931	36.336	26.852	2.874	33.045	27.567	1.03	31.813	30.2	-1.31	31.631	33.755	0.248	30.34	35.712	-2.72	33.527	37.111	-4.198	36.14	34.878	-2.607	36.341	31.542	-0.512	36.132
A426T.frame058	47.705	35.796	8.205	47.28	34.174	11.602	47.103	30.511	10.545	47.185	30.632	6.892	45.789	27.102	6.234	44.347	27.178	2.681	41.735	25.067	4.162	38.547	23.774	2.5	36.208	26.679	2.033	33.001	27.937	0.433	31.994	30.967	-1.856	31.894	34.211	0.148	30.97	36.152	-2.983	34.187	37.332	-4.519	36.515	35.309	-2.346	36.649	31.898	-0.654	36.259
A426T.frame059	47.381	35.534	6.77	48.004	33.449	9.83	48.823	29.906	8.453	48.075	29.905	4.729	46.658	26.293	5.084	44.203	26.891	2.112	41.863	24.462	4.036	38.309	23.414	3.135	35.982	26.291	2.091	32.913	27.609	0.378	32.089	30.623	-1.783	31.885	33.891	0.019	31.144	36.312	-2.85	34.561	37.833	-3.758	36.712	34.967	-2.519	36.768	31.53	-0.939	36.726
A426T.frame060	47.373	36.367	7.779	47.696	34.636	11.161	47.654	30.799	10.946	47.307	30.372	7.21	45.469	27.067	7.306	44.069	26.864	3.759	41.219	24.9	5.346	37.749	23.87	4.224	35.549	26.788	3.119	32.6	28.064	0.996	32.656	30.7	-1.623	32.042	33.807	0.584	31.378	36.246	-2.317	34.873	37.695	-2.814	37.127	34.763	-1.827	36.735	31.314	-0.138	36.321
A426T.frame061	47.879	36.504	7.033	47.724	34.971	10.645	47.734	31.173	10.316	47.376	30.833	6.64	46.221	27.215	7.192	44.372	26.875	3.937	41.811	25.116	5.798	38.35	23.779	5.256	36.102	26.451	3.948	33.149	27.508	1.623	32.919	30.193	-0.995	32.09	33.674	0.459	30.617	34.943	-2.746	33.878	35.114	-4.678	36.681	34.527	-2.072	37.017	31.128	-0.249	36.399
A426T.frame062	47.561	35.529	7.105	46.982	34.006	10.61	46.619	30.297	10.42	47.066	30.253	6.56	45.526	26.817	6.551	43.789	27.063	3.212	41.139	24.955	4.752	37.592	24.033	3.577	35.512	27.019	2.733	32.469	28.193	0.918	32.595	30.912	-1.658	31.532	34.161	0.02	30.714	35.532	-3.375	33.985	37.364	-3.903	36.562	35.39	-2.144	36.341	31.904	-0.492	35.815
A426T.frame063	47.587	35.866	6.93	47.626	34.389	10.502	47.203	30.622	9.903	46.771	30.572	6.12	45.954	26.725	6.434	44.174	26.845	2.995	41.489	24.911	4.798	37.956	23.74	4.05	35.991	26.652	2.702	32.984	27.795	0.591	33.093	31.06	-1.493	32.44	34.252	0.384	31.168	36.024	-2.733	34.467	37.098	-4.369	36.93	35.089	-2.203	37.244	31.621	-0.422	35.776
A426T.frame064	47.53	35.974	7.156	47.506	34.568	10.728	46.815	30.776	10.609	46.981	30.562	6.891	46.059	26.916	7.223	44.18	26.865	3.852	41.599	24.85	5.776	38.06	23.773	5.169	35.885	26.411	3.44	32.906	27.194	1.161	32.641	30.298	-1.13	31.97	33.745	0.522	30.761	35.289	-2.738	33.916	36.798	-3.913	36.678	34.763	-2.085	36.653	31.207	-0.51	36.224
A426T.frame065	46.756	35.639	7.2	47.079	34.035	10.691	47.07	30.378	9.879	47.038	30.349	6.082	45.642	26.847	6.353	43.619	26.919	2.999	40.816	24.955	4.64	37.256	24.109	3.492	34.911	26.981	2.637	31.666	27.848	0.909	33.176	30.871	-0.819	32.153	34.348	0.407	31.324	35.891	-2.8	34.649	37.301	-4.088	37.165	35.29	-1.967	37.424	31.807	-0.538	35.98
A426T.frame066	47.251	35.155	6.427	47.675	33.435	9.823	46.868	29.809	9.309	46.76	29.736	5.642	44.915	26.478	5.388	43.225	26.813	1.999	40.557	24.714	3.639	37.233	23.794	1.933	34.46	26.369	2.478	31.508	27.957	0.681	33.116	31.104	-0.743	32.165	34.485	0.524	31.078	35.884	-2.832	34.336	36.882	-4.384	36.784	35.572	-1.835	37.059	31.933	-0.51	35.782
A426T.frame067	46.523	35.773	7.011	47.2	34.326	10.388	47.052	30.581	10.203	46.658	30.199	6.499	44.629	26.908	6.732	43.538	26.98	3.077	40.559	24.848	4.337	37.307	23.776	2.613	34.431	26.291	2.934	31.515	27.913	1.193	33.172	30.909	-0.557	31.878	34.202	0.897	31.064	35.854	-2.418	34.251	37.606	-3.207	36.76	35.169	-1.804	37.015	31.733	-0.09	35.797
A426T.frame068	46.69	35.618	6.653	47.42	34.029	10.143	47.03	30.138	9.848	46.477	30.174	5.967	44.68	26.677	6.151	43.506	27.382	2.537	40.627	25.247	3.405	37.465	24.684	1.33	34.65	26.982	1.878	31.12	28	0.741	32.849	30.915	-1.038	31.699	34.408	0.274	30.934	36.064	-3.015	34.002	38.028	-4.278	36.532	36.27	-2.005	36.89	32.677	-0.514	35.805
A426T.frame069	47.275	35.851	7.154	47.608	33.795	10.335	46.898	30.037	9.867	47.286	30.085	6.081	45.374	26.813	5.699	43.974	27.657	2.304	41.055	25.427	3.273	37.779	24.359	1.625	34.688	26.64	2.378	31.421	27.8	1.04	32.61	30.892	-0.862	31.657	34.385	0.384	30.522	35.845	-2.799	33.696	36.243	-4.884	36.283	35.389	-2.173	36.942	31.858	-0.717	36.129
A426T.frame070	47.162	35.795	6.802	47.829	33.794	9.875	47.041	30.133	9.688	46.547	30.133	5.835	45.043	26.613	6.035	43.53	27.117	2.543	40.716	25.088	4.088	37.512	24.139	2.417	34.483	26.346	3.047	31.371	28.04	1.578	33.001	30.847	-0.413	32.097	34.439	0.803	30.825	35.523	-2.49	33.817	36.899	-4.316	36.623	35.335	-2.174	36.99	32.023	-0.391	36.169
A426T.frame071	47.714	35.93	7.689	47.681	33.986	10.933	47.573	30.296	10.064	46.967	30.319	6.34	46.049	26.599	6.413	44.05	26.713	3.151	41.301	24.996	4.907	37.704	24.375	4.218	35.423	27.235	3.085	32.384	28.331	1.193	33.42	31.288	-0.931	32.263	34.671	0.389	31.32	35.773	-3.023	34.512	37.35	-4.244	36.672	35.332	-1.906	37.468	31.894	-0.301	36.372
A426T.frame072	47.127	35.866	6.578	47.843	33.911	9.628	47.966	30.107	9.126	47.192	30.101	5.426	46.215	26.386	5.611	43.647	26.851	2.783	41.176	24.905	4.775	37.558	24.074	4.24	35.104	26.816	3.523	32.005	27.787	1.581	33.319	30.451	-0.742	32.104	34.006	0.25	31.253	35.188	-3.198	34.579	36.066	-4.795	36.786	34.528	-2.02	37.126	31.183	-0.262	35.937
A426T.frame073	47.327	35.592	6.93	47.897	33.688	10.157	47.757	29.983	9.259	46.903	30.21	5.621	45.822	26.597	5.162	44.096	26.93	1.763	41.25	25.209	3.462	37.462	24.743	3.177	35.371	27.706	1.991	31.914	28.555	0.85	33.268	31.479	-1.164	31.917	34.753	0.489	31.064	36.464	-2.818	34.115	38.408	-3.775	36.723	36.473	-1.747	37.143	32.713	-0.736	36.186
A426T.frame074	48.012	35.675	6.45	47.811	34.424	10.103	46.907	30.692	9.913	46.893	30.402	6.133	45.093	27.003	6.391	43.951	27.366	2.772	40.829	25.538	3.954	37.75	24.617	1.892	34.772	26.966	2.48	31.388	27.951	1.338	32.881	31.008	-0.479	31.731	34.393	0.763	30.389	35.838	-2.352	33.684	37.326	-3.951	36.263	35.634	-1.864	36.924	32.133	-0.195	35.757
A426T.frame075	46.96	35.668	6.683	47.599	33.855	9.807	46.875	30.203	9.532	46.285	30.378	5.855	45.225	26.611	5.927	43.521	27.099	2.481	40.568	25.289	3.996	37.443	24.023	2.087	34.99	26.703	2.612	31.53	27.756	1.373	33.102	30.562	-0.797	31.746	33.971	0.181	30.955	35.306	-3.39	34.078	37.317	-4.224	36.586	35.61	-1.922	36.966	31.992	-0.506	35.689
A426T.frame076	46.786	35.77	5.853	47.654	33.519	8.873	47.042	29.869	8.042	46.54	30.344	4.247	45.084	26.763	4.132	43.426	27.469	0.904	40.738	25.255	2.597	37.275	24.107	1.576	34.849	26.91	1.884	31.414	28.033	0.973	32.796	30.939	-1.138	31.879	34.371	0.115	30.733	35.688	-3.229	33.872	37.216	-4.82	36.294	35.44	-2.483	36.813	31.978	-0.96	35.786
A426T.frame077	47.193	35.896	6.607	47.647	33.762	9.749	48.13	29.994	9.018	47.609	29.896	5.129	45.486	26.727	5.458	43.786	27.164	2.136	40.991	25.3	3.746	37.844	24.056	2.179	34.876	26.513	2.563	31.619	28	1.023	32.875	30.816	-1.209	31.631	34.185	0.025	30.71	35.454	-3.445	34.076	36.803	-4.583	36.352	35.81	-1.459	37.268	32.168	-0.533	36.348
A426T.frame078	46.91	35.991	5.547	47.51	33.869	8.69	47.078	30.239	7.543	46.138	30.876	3.985	44.975	27.313	4.141	43.035	27.514	0.971	40.389	25.471	2.987	36.692	24.748	3.421	34.36	27.457	2.523	31.119	28.089	0.728	32.404	31.11	-1.221	31.166	34.431	0.218	30.12	35.958	-3.085	33.22	37.903	-4.222	35.812	36.336	-1.825	36.323	32.659	-0.943	35.606
A426T.frame079	47.069	36.028	6.384	47.233	34.32	9.804	46.868	30.617	9.54	46.848	30.262	5.699	44.693	27.077	5.682	43.893	27.548	1.909	41.049	25.193	2.779	37.731	23.869	1.363	34.96	26.473	1.808	31.794	28.045	0.162	33.225	31.256	-1.368	31.907	34.51	0.268	31.035	36.191	-2.976	34.168	38.232	-3.663	36.741	35.789	-2.215	37.134	32.294	-0.771	35.929
A426T.frame080	46.846	35.949	6.324	47.401	34.029	9.6	47.559	30.289	8.876	46.829	29.976	5.257	44.97	26.6	5.52	43.85	26.784	1.978	40.749	25.056	3.152	37.494	23.805	1.794	34.772	26.434	2.227	31.525	27.989	0.881	33.198	30.814	-0.924	32.021	34.311	0.064	31.041	35.595	-3.343	34.43	36.561	-4.967	36.757	35.335	-2.101	37.357	31.727	-0.633	36.057
A426T.frame081	46.962	36.501	6.465	47.724	34.694	9.634	47.66	30.901	8.829	46.828	31.006	5.09	45.231	27.587	5.569	43.405	27.361	2.221	40.753	25.272	4.004	37.343	24.29	2.415	34.732	26.978	2.309	31.296	27.752	0.779	32.639	30.822	-0.973	31.471	34.19	0.302	30.499	36.082	-2.765	33.712	37.509	-4.266	36.358	35.897	-1.912	36.668	32.302	-0.55	35.83
A426T.frame082	46.677	35.66	6.256	47.531	33.782	9.524	47.116	29.942	9.34	46.963	29.393	5.581	44.43	26.596	5.189	42.838	27.356	1.708	40.04	25.487	3.215	36.756	24.1	1.669	33.948	26.481	2.091	30.867	28.151	0.496	32.696	30.894	-1.185	31.579	34.32	0.027	30.815	35.948	-3.27	34.136	37.278	-4.408	36.37	35.425	-1.921	36.694	31.778	-0.698	35.726
A426T.frame083	46.702	35.768	6.834	47.786	33.645	9.841	46.943	29.993	9.197	46.719	29.908	5.462	44.883	26.593	5.687	42.999	27.017	2.279	40.302	25.209	4.261	37.066	24.139	2.524	34.112	26.572	2.712	30.949	27.778	0.945	32.623	30.472	-1.271	31.386	33.973	0.168	30.336	35.502	-3.084	33.576	37.085	-4.327	36.035	35.138	-2.237	36.474	31.849	-0.451	35.95
A426T.frame084	46.708	35.999	6.628	47.438	33.994	9.677	47.144	30.303	8.914	46.76	30.529	5.21	45.082	27.147	5.016	43.832	27.704	1.487	40.993	25.5	3	38.001	24.484	1.018	35.172	26.896	1.782	31.765	27.986	0.624	33.352	30.915	-1.2	31.916	34.184	0.185	31.08	35.804	-3.123	34.05	37.944	-4.069	36.67	36.069	-2.05	37.11	32.317	-0.776	35.9
A426T.frame085	46.841	36.602	5.961	47.635	34.639	8.963	47.324	30.808	8.648	47.366	30.571	4.802	45.221	27.484	5.083	43.483	28.119	1.645	40.73	25.85	3.182	37.602	24.622	1.387	34.487	26.703	2	31.311	28.147	0.584	32.928	31.245	-1.175	31.944	34.574	0.218	30.766	35.891	-3.148	34.134	36.763	-4.782	36.774	35.812	-2.117	36.874	32.042	-1.223	35.885
A426T.frame086	47.047	36.759	6.298	47.751	34.857	9.47	48.273	31.189	8.854	47.25	30.522	5.283	46.096	26.85	5.203	44.451	27.689	1.999	41.652	25.507	3.162	38.898	24.634	0.795	35.845	26.572	1.527	32.275	27.825	0.942	33.517	31.046	-0.872	32.102	34.3	0.631	30.767	35.669	-2.574	33.883	37.241	-4.121	36.737	35.615	-2.184	37.391	31.991	-1.059	36.514
A426T.frame087	46.996	35.796	6.641	47.354	33.395	9.581	47.13	29.807	8.199	46.175	30.19	4.503	44.696	26.755	4.722	43.158	27.329	1.305	40.387	25.196	2.672	37.192	23.821	1.209	34.696	26.586	1.711	31.351	28.286	0.842	32.917	31.362	-0.85	31.656	34.566	0.317	30.463	35.92	-2.892	33.543	37.887	-4.212	36.228	35.743	-2.502	36.672	32.213	-0.806	35.66
A426T.frame088	46.702	35.171	6.709	47.439	33.357	9.993	46.769	29.709	9.536	46.833	29.608	5.716	44.346	26.86	6.346	43.275	26.962	2.616	40.135	25.222	3.96	36.94	24.16	2.449	34.263	26.779	2.672	31.11	28.141	1.016	32.485	31.131	-0.797	31.773	34.642	0.382	30.368	35.805	-2.88	33.692	35.701	-4.834	36.383	35.194	-2.146	36.702	31.814	-0.47	35.815
A426T.frame089	46.618	36.893	5.882	47.682	34.926	9.026	48.016	31.282	8.206	47.191	31.267	4.392	45.432	27.91	4.784	43.297	27.943	1.676	41.033	25.544	3.681	37.767	23.796	2.866	35.128	26.639	2.839	31.615	27.639	1.613	32.691	30.571	-0.606	31.65	33.885	0.797	30.306	35.349	-2.52	33.368	36.454	-4.363	36.054	35.234	-1.92	36.649	31.668	-0.521	35.606
A426T.frame090	47.363	36.938	6.359	47.898	34.284	9.013	48.103	30.841	7.806	47.84	30.971	4.009	46.33	27.4	3.828	43.948	28.245	0.942	41.402	25.804	2.327	38.399	24.613	0.239	35.415	26.645	1.422	31.835	27.998	0.814	33.084	30.96	-1.144	31.631	34.206	0.196	30.082	35.33	-3.051	32.919	37.548	-4.344	35.845	35.764	-2.772	36.815	32.31	-1.5	36.327
A426T.frame091	46.694	36.069	6.386	47.563	33.91	9.378	46.874	30.267	8.747	46.586	30.235	4.896	44.542	27.031	5.06	43.237	27.241	1.458	40.432	25.189	2.783	37.387	23.528	1.283	34.697	26.214	1.748	31.349	27.813	0.756	32.512	30.857	-1.167	31.253	34.165	0.141	29.92	35.583	-3.143	33.113	37.338	-4.543	35.962	35.512	-2.472	36.416	31.869	-1.181	35.718
A426T.frame092	47.044	35.981	6.234	47.804	33.673	9.166	47.123	29.986	8.532	47.343	29.664	4.67	44.828	26.801	4.705	43.664	27.973	1.085	40.776	25.787	1.951	37.747	24.93	-0.089	34.885	26.964	1.271	31.46	28.516	0.87	32.787	31.42	-1.377	31.533	34.885	0.006	30.31	36.221	-3.252	33.495	38.071	-4.581	36.056	36.225	-2.47	36.774	32.483	-1.46	36.204
A426T.frame093	47.049	35.848	7.641	47.184	33.914	10.896	46.783	30.303	10.557	47.587	29.618	6.864	45.156	26.849	6.633	44.2	27.572	2.994	41.437	25.186	3.829	38.556	23.832	2.008	35.53	26.183	2.186	32.035	27.435	1.282	33.499	30.265	-0.921	32.368	33.74	0.181	31.326	35.361	-3.064	34.657	36.876	-4.071	37.414	35.108	-2.226	37.762	31.71	-0.433	36.464
A426T.frame094	47.031	35.854	6.495	47.369	34.119	9.93	46.603	30.429	9.457	46.832	30.356	5.71	44.947	26.998	5.474	43.854	27.511	1.832	41.044	25.126	2.949	37.909	23.581	1.514	35.219	26.259	2.162	31.606	27.512	1.549	32.955	30.208	-0.796	32.306	33.952	0.326	31.258	35.606	-2.94	34.299	36.789	-4.66	36.873	35.071	-2.435	37.241	31.63	-0.816	36.033
A426T.frame095	47.036	36.285	5.996	47.606	33.898	9.039	47.477	30.196	8.102	46.987	30.094	4.431	44.772	27.088	4.39	43.51	27.761	0.782	40.717	25.477	1.714	37.47	23.788	0.547	34.907	26.587	0.929	31.23	27.749	0.414	32.526	30.712	-1.531	31.29	33.885	0.235	29.83	35.58	-2.73	32.907	37.508	-4.122	35.872	35.789	-2.482	36.48	32.188	-1.444	35.878
A426T.frame096	47.075	35.571	6.705	47.561	33.192	9.667	47.401	29.424	8.768	47.46	29.362	4.986	45.35	26.253	4.959	43.51	27.046	1.816	40.642	24.908	2.925	37.346	23.625	1.855	34.993	26.784	1.987	31.476	27.787	1.426	32.641	30.42	-1.131	31.805	34.026	0.023	30.694	35.57	-3.191	33.819	37.157	-4.812	36.495	35.26	-2.756	36.814	31.801	-1.211	35.88
A426T.frame097	47.182	35.583	7.865	47.161	33.585	11.11	46.504	29.97	10.042	47.145	29.897	6.254	45.023	26.713	5.972	43.973	27.544	2.363	40.88	25.423	3.165	37.943	24.129	1.033	35.557	26.978	1.482	32.034	28.136	0.519	33.654	31.255	-1.202	32.416	34.507	0.231	31.663	36.268	-2.995	34.735	38.312	-4.066	37.191	36.344	-1.913	37.358	32.674	-0.741	36.575
A426T.frame098	46.889	35.68	5.767	47.561	33.701	9.055	47.955	29.984	7.87	47.375	29.907	4.136	45.175	26.754	4.562	43.514	27.338	1.218	40.775	25.344	2.657	37.355	23.782	1.783	34.852	26.542	1.865	31.393	27.682	1.438	32.703	30.658	-0.612	31.48	34.117	0.527	30.319	35.457	-2.719	33.586	36.421	-4.388	36.393	35.215	-2.06	36.844	31.494	-0.816	36.027
A426T.frame099	47.153	36.11	8.008	47.012	34.086	11.226	46.624	30.415	10.697	47	30.025	6.949	45.121	26.73	6.91	44.159	26.897	3.134	41.291	24.698	4.167	38.44	23.701	1.765	35.428	26.062	1.931	31.961	27.442	0.961	33.588	30.262	-1.043	32.402	33.86	-0.148	31.148	34.951	-3.469	34.369	36.146	-5.089	37.048	34.858	-2.714	37.647	31.438	-0.958	36.512
A426T.frame100	46.921	36.141	6.695	47.481	34.121	9.805	47.355	30.351	9.191	46.711	30.471	5.419	45.021	27.037	6.009	43.573	27.07	2.402	40.745	25.27	4.197	37.836	23.986	2.21	35.075	26.575	2.368	31.718	27.917	1.191	33.247	30.689	-0.904	32.205	34.217	0.334	30.875	35.698	-2.754	34.04	36.396	-4.753	36.653	35.554	-2.057	37.154	31.942	-0.722	36.047
C394W.frame001	47.363	38.446	8.289	48.289	37.332	4.79	45.835	35.088	2.924	43.736	32.071	3.32	45.705	28.89	2.867	45.569	25.217	3.704	42.962	25.357	6.387	39.219	24.765	6.724	37.567	26.885	4.092	34.455	27.089	2.026	33.688	28.74	-1.298	31.875	31.784	-0.379	30.329	34.801	-2.319	33.542	37.041	-1.914	36.07	34.412	-2.687	36.986	31.142	-0.733	37.516
C394W.frame002	47.083	37.968	8.895	48.559	36.314	5.671	45.917	34.359	3.629	43.269	31.631	3.8	45.154	28.431	4.144	44.377	24.712	3.571	41.978	24.4	6.378	38.274	24.189	7.128	36.608	26.528	4.688	34.059	27.148	2.004	33.924	29.096	-1.283	31.974	32.144	-0.229	30.66	35.143	-2.338	34.051	36.964	-1.675	36.286	33.946	-2.315	37.292	30.838	-0.149	37.1
C394W.frame003	47.239	37.815	8.384	48.019	37.172	4.613	45.602	34.85	2.706	43.272	31.98	2.877	45.445	28.957	3.209	44.655	25.422	2.026	42.444	25.122	4.938	38.821	24.282	5.948	36.933	26.727	3.613	34.179	27.097	1.198	33.678	29.229	-1.937	31.541	31.918	-0.251	30.076	34.844	-2.307	32.87	37.081	-1.553	35.759	34.865	-2.648	36.803	31.704	-0.733	37.116
C394W.frame004	47.26	37.427	8.931	48.36	36.602	5.377	46.018	34.352	3.697	43.677	31.525	3.9	45.77	28.491	5.057	45.168	25.134	3.326	42.168	24.647	5.738	38.424	24.233	5.78	37.237	26.838	3.323	34.258	27.533	1.221	34.079	29.598	-2.045	31.826	32.253	-0.782	30.604	35.372	-2.63	33.593	37.357	-1.707	36.553	35.092	-2.303	37.359	31.671	-0.798	37.356
C394W.frame005	46.899	37.451	9.264	48.133	36.721	5.703	45.766	34.437	3.672	43.7	31.327	3.707	45.857	28.218	3.993	45.068	24.527	3.765	42.403	24.776	6.508	38.61	24.334	6.249	36.908	26.826	4.079	34.141	27.127	1.671	33.686	29.267	-1.393	31.528	32.298	-0.346	30.163	35.241	-2.466	33.392	36.991	-1.574	36.257	34.562	-1.584	37.076	31.144	-0.076	37.46
C394W.frame006	47.371	37.566	8.561	48.618	35.734	5.434	46.279	34.024	2.906	43.588	31.377	2.948	45.303	28.119	3.92	44.417	24.528	2.639	41.794	24.603	5.62	38.142	24.358	6.446	37.134	26.844	3.766	34.388	27.582	1.185	33.944	29.688	-1.912	31.665	32.357	-0.36	30.039	35.209	-2.337	32.908	37.553	-1.505	36.007	35.372	-1.926	37.055	31.881	-0.711	37.749
C394W.frame007	46.974	37.55	10.098	48.344	36.095	6.826	46.335	34.296	4.171	43.934	31.47	3.918	45.358	27.87	3.385	44.047	24.307	2.955	42.095	24.743	6.239	38.263	24.52	6.704	37.05	26.891	4.085	34.551	27.431	1.216	34.026	29.773	-1.682	31.044	31.979	-0.5	29.376	34.634	-2.546	32.534	36.636	-1.88	35.737	34.573	-2.105	37.243	31.433	-0.497	37.302
C394W.frame008	47.502	36.973	9.004	48.963	35.803	5.651	46.267	34.036	3.699	43.672	31.27	3.869	45.168	27.814	3.378	44.023	24.271	2.678	41.92	24.369	5.735	38.338	24.276	6.552	37.114	26.718	3.851	34.252	27.451	1.484	34.095	29.831	-1.466	31.703	32.511	-0.176	30.075	35.271	-2.224	33.372	37.062	-1.678	36.328	34.831	-1.684	37.28	31.419	-0.334	37.415
C394W.frame009	47.557	37.394	9.547	48.93	36.212	6.128	46.568	34.276	3.792	44.024	31.538	3.991	46.159	28.345	4.534	45.141	24.932	3.236	42.789	24.543	6.333	38.957	24.258	7.141	37.477	26.614	4.396	34.873	27.252	1.681	34.322	29.384	-1.318	31.886	32.112	-0.182	30.264	34.854	-2.394	33.462	36.633	-1.589	36.615	34.407	-1.527	37.877	31.148	-0.298	37.708
C394W.frame010	47.409	36.838	9.202	48.406	34.908	6.209	45.876	33.557	3.74	43.282	30.921	3.465	44.95	27.505	3.439	44.782	23.817	4.265	42.127	24.23	6.967	38.303	24.013	7.21	37.274	26.405	4.377	34.619	26.942	1.819	34.252	29.149	-1.25	31.677	31.475	0.103	29.846	34.285	-1.647	33.18	36.237	-1.658	36.256	34.237	-1.672	37.642	30.907	-0.318	37.541
C394W.frame011	47.056	36.909	9.423	48.729	35.707	6.192	46.348	33.955	3.748	43.828	31.217	3.488	45.656	27.965	3.915	45.251	24.277	4.15	42.42	24.519	6.718	38.729	24.03	7.302	37.121	26.485	4.82	34.351	26.773	2.283	33.433	28.679	-0.748	31.4	31.577	0.1	29.834	34.247	-2.009	32.95	36.577	-2.098	35.938	34.275	-1.818	36.957	30.918	-0.253	37.174
C394W.frame012	46.981	36.666	9.334	48.515	35.345	5.969	45.749	34.007	3.751	43.212	31.281	3.544	44.653	27.923	2.585	44.697	24.341	3.839	42.072	24.917	6.433	38.451	24.064	6.795	36.945	26.494	4.294	34.496	26.917	1.6	33.843	29.489	-1.166	31.526	32.33	-0.575	30.385	35.321	-2.612	33.66	37.086	-1.835	36.336	34.414	-1.782	37.316	31.057	-0.214	37.045
C394W.frame013	47.444	37.164	9.191	48.845	35.459	6.156	46.096	33.889	3.926	43.794	30.967	3.723	45.703	27.829	3.124	45.436	24.067	4.067	42.907	24.465	6.79	39.141	24.012	7.329	37.525	26.301	4.749	34.719	26.778	2.22	33.817	28.741	-0.908	31.484	31.678	-0.288	30.532	34.737	-2.313	33.693	36.568	-1.937	36.578	34.058	-1.768	37.402	30.714	-0.409	37.972
C394W.frame014	47.329	36.851	9.288	48.439	35.243	5.986	45.951	33.604	3.644	43.324	31.064	3.36	44.394	27.598	2.211	42.952	24.023	2.624	42.172	24.447	6.216	38.591	24.311	7.356	37.236	26.56	4.576	34.421	27.179	2.084	33.451	29.233	-0.959	30.98	32.275	-0.634	29.475	35.059	-2.805	32.8	36.877	-2.371	35.746	34.488	-2.209	36.995	31.164	-0.499	37.46
C394W.frame015	47.244	37.109	8.861	48.53	36.206	5.466	46.002	34.094	3.468	43.609	31.294	3.853	45.609	28.392	5.392	45.166	24.695	4.478	42.354	24.618	6.737	38.598	24.177	7.273	36.738	26.501	4.855	33.846	26.748	2.477	32.866	28.785	-0.53	30.803	31.763	-0.09	29.088	34.439	-2.302	32.455	36.305	-2.073	35.435	33.985	-1.96	36.298	30.72	-0.043	36.622
C394W.frame016	47.459	37.329	8.447	48.341	35.756	5.056	45.728	33.915	2.922	43.186	31.224	3.079	45.011	27.911	3.028	44.867	24.158	3.651	42.118	24.201	6.243	38.421	23.758	6.855	36.943	26.457	4.608	34.007	27.099	2.186	33.119	29.225	-0.854	30.817	32.165	-0.412	29.573	35.048	-2.51	32.81	36.615	-1.704	35.657	34.115	-1.762	37.06	30.78	-0.499	37.273
C394W.frame017	47.099	36.85	8.723	48.176	35.411	5.455	45.493	33.974	3.073	42.862	31.348	3.293	44.522	27.966	2.515	43.716	24.25	3.164	42.191	24.598	6.664	38.503	24.288	7.557	36.951	26.441	4.84	34.299	26.852	2.181	33.264	28.806	-0.834	30.958	31.7	0.135	29.609	34.475	-2.046	32.837	36.346	-2.033	35.725	33.785	-1.94	36.882	30.61	-0.282	37.642
C394W.frame018	47.031	36.665	9.341	48.643	35.931	6.104	46.086	34.231	3.817	43.607	31.285	3.967	45.468	28.175	4.904	44.602	24.613	3.86	41.931	24.218	6.464	38.111	23.96	7.266	36.664	26.431	4.704	33.693	27.053	2.306	32.84	29.232	-0.723	30.866	32.357	-0.323	29.638	35.233	-2.624	33.236	36.621	-2.186	36.014	33.932	-1.918	36.739	30.684	-0.124	36.943
C394W.frame019	47.359	36.209	9.267	48.353	35.946	5.561	46.036	33.504	3.687	43.505	30.84	3.597	44.537	27.383	2.655	43.554	23.776	3.335	41.921	24.419	6.709	38.273	24.146	7.72	36.888	26.294	4.792	34.322	26.604	1.991	33.386	28.907	-0.801	30.771	31.73	-0.203	29.447	34.655	-2.258	32.747	36.297	-1.721	35.777	33.834	-1.648	36.82	30.562	-0.072	37.38
C394W.frame020	47.106	37.041	8.42	48.412	35.978	4.944	45.619	34.654	2.696	42.928	31.903	2.661	44.896	28.736	2.794	44.756	24.922	2.88	42.289	24.823	5.719	38.693	24.348	6.915	37.112	26.521	4.146	34.08	27.198	2.105	32.918	29.246	-0.759	30.603	32.088	0.172	28.91	34.753	-1.884	31.889	36.879	-1.392	34.987	34.671	-1.67	36.508	31.223	-0.971	37.238
C394W.frame021	47.369	36.859	9.695	48.576	34.758	6.805	46.192	33.648	3.975	43.442	30.975	3.581	45.173	27.608	3.189	44.61	23.866	3.861	42.023	24.596	6.47	38.207	24.099	6.873	36.972	26.15	3.98	34.052	26.976	1.666	33.451	29.267	-1.231	30.888	32.042	-0.226	29.677	34.823	-2.462	32.79	36.75	-2.002	35.597	34.243	-1.637	36.917	30.816	-0.525	37.233
C394W.frame022	47.209	36.631	9.336	48.302	34.997	6.168	45.707	33.536	3.826	43.16	30.823	3.763	44.929	27.562	3.534	44.453	23.79	4.117	41.792	24.317	6.798	37.965	24.041	7.322	36.996	26.17	4.248	34.024	26.936	2.073	33.071	28.983	-0.998	30.851	32.015	-0.248	29.635	34.948	-2.513	32.927	36.559	-2.063	35.832	34.174	-2.1	36.836	30.767	-0.705	37.315
C394W.frame023	47.312	36.259	8.981	48.189	34.926	5.439	45.805	32.954	3.212	43.169	30.312	3.398	44.974	26.974	3.128	43.923	23.393	3.087	41.772	24.159	6.072	37.969	24.059	6.866	37.01	26.435	4.118	34.388	27.227	1.593	33.467	29.412	-1.424	31.181	32.441	-0.794	29.842	35.59	-2.464	33.205	37.322	-1.857	36.175	34.867	-1.958	37.204	31.477	-0.679	37.434
C394W.frame024	47.458	37.07	9.577	48.326	35.174	6.353	45.717	33.955	3.904	42.949	31.207	3.538	44.472	27.711	3.911	43.51	24.113	3.603	41.815	24.457	6.942	38.047	24.176	7.628	36.779	26.465	4.815	33.958	26.922	2.215	33.551	28.965	-0.998	31.171	31.898	-0.474	29.955	34.73	-2.771	33.292	36.499	-2.241	36.385	34.27	-1.667	37.433	30.996	-0.018	37.266
C394W.frame025	47.181	36.87	9.437	48.425	35.7	5.978	45.819	34.153	3.686	43.473	31.449	3.336	45.563	28.202	2.892	45.491	24.75	4.311	42.592	24.515	6.742	38.888	24.077	7.119	37.176	26.314	4.565	34.685	26.74	1.918	33.59	28.826	-0.951	31.032	31.651	-0.359	29.403	34.426	-2.747	32.431	36.606	-2.203	35.78	34.656	-1.924	37.083	31.268	-0.659	37.451
C394W.frame026	47.268	36.496	9.985	48.81	35.448	6.645	46.427	34.111	4.07	43.88	31.441	3.426	45.207	27.939	2.996	44.637	24.247	2.997	42.386	24.467	6.13	38.557	24.122	6.855	37.162	26.596	4.278	34.429	27.23	1.737	33.587	29.412	-1.205	31.127	32.218	-0.171	29.342	35.126	-1.925	32.83	36.985	-2.02	35.876	34.654	-1.921	36.972	31.337	-0.417	37.518
C394W.frame027	47.101	36.871	9.569	48.427	35.035	6.45	45.706	33.772	4.04	43.288	30.914	3.712	45.179	27.759	2.692	44.819	23.92	3.569	42.115	24.578	6.201	38.377	23.971	6.616	36.865	26.546	4.187	34.012	27.186	1.76	33.306	29.49	-1.157	31.014	32.294	-0.345	29.455	35.141	-2.27	32.894	36.882	-1.954	35.86	34.411	-1.784	37.034	31.132	-0.115	37.077
C394W.frame028	47.252	35.861	9.927	48.477	35.588	6.23	45.727	33.786	4.096	43.239	31.085	3.75	44.898	27.785	3.937	44.074	24.112	3.422	41.581	24.101	6.197	37.911	24.221	7.062	36.66	26.5	4.31	33.982	26.894	1.658	33.499	29.34	-1.364	31.28	32.265	-0.343	29.956	35.072	-2.518	33.274	36.905	-1.702	36.044	34.352	-1.764	37.239	31.051	-0.399	37.228
C394W.frame029	47.003	36.612	9.511	47.922	35.483	5.916	45.505	33.436	3.883	43.097	30.676	3.717	45.248	27.494	3.818	44.431	23.765	4.018	41.704	24.284	6.625	37.996	23.94	6.923	36.585	26.356	4.469	33.972	27.253	1.949	33.511	29.822	-0.801	31.2	32.597	-0.194	29.956	35.552	-2.23	33.319	37.507	-1.611	36.274	34.984	-1.52	37.11	31.496	-0.061	37.313
C394W.frame030	47.096	37.409	9.438	48.516	35.644	6.319	45.92	34.19	3.82	43.363	31.193	3.86	45.088	27.841	3.739	43.873	24.244	3.523	41.953	24.297	6.872	38.221	24.001	7.453	36.842	26.412	4.944	34.104	27.159	2.282	33.537	29.191	-0.786	31.285	32.133	-0.301	30.19	34.873	-2.294	33.601	36.561	-1.764	36.407	34.3	-1.227	37.34	30.833	-0.029	37.37
C394W.frame031	47.231	36.916	9.855	48.883	35.396	6.734	46.317	33.824	4.319	43.765	31.006	4.08	45.588	27.546	3.85	44.562	23.961	3.957	41.731	24.267	6.45	37.884	24.092	7.012	36.913	26.413	4.16	34.244	26.9	1.341	33.618	29.03	-1.741	32.482	32.335	-0.398	31.517	35.687	-1.775	34.486	37.963	-1.013	37.479	35.728	-1.478	37.49	31.933	-0.385	37.283
C394W.frame032	47.269	36.463	9.478	48.544	35.189	6.153	45.868	33.716	3.932	43.367	30.827	3.194	45.218	27.673	2.26	44.759	23.948	2.646	42.288	24.088	5.468	38.714	23.583	6.531	37.242	26.066	3.923	34.469	26.84	1.537	33.591	29.184	-1.284	31.275	32.03	-0.59	30.252	35.391	-2.042	33.741	36.865	-1.898	36.456	34.189	-2.06	37.405	30.856	-0.553	37.521
C394W.frame033	47.091	36.042	9.824	48.372	35.531	6.314	45.764	33.793	4.032	42.981	31.145	3.782	44.879	27.829	3.415	44.513	24.036	3.895	42.042	24.189	6.616	38.127	23.474	6.67	37.178	26.036	3.943	34.648	26.821	1.2	33.961	29.215	-1.711	32.22	32.392	-0.827	31.303	35.565	-2.637	34.223	37.773	-1.55	36.914	35.116	-1.812	37.058	31.391	-0.56	37.189
C394W.frame034	47.19	36.9	9.457	48.272	35.679	5.992	45.868	33.828	3.794	43.384	30.995	3.705	45.053	27.668	2.988	43.376	24.233	2.525	42.194	24.318	6.215	38.449	24.127	6.752	37.316	26.362	3.831	34.456	26.783	1.421	33.373	29.106	-1.412	31.433	32.221	-0.845	30.573	35.533	-2.842	33.438	37.643	-2.022	36.347	34.999	-2.136	36.956	31.518	-0.671	37.357
C394W.frame035	47.008	36.55	9.784	48.201	34.292	6.713	45.934	32.742	4.032	43.015	30.272	4.003	44.035	26.714	3.268	43.265	23.246	4.018	41.08	23.59	7.025	37.447	23.829	7.979	36.934	26.093	4.856	34.213	26.682	2.124	33.65	28.833	-0.914	31.635	32.098	-0.135	30.861	35.302	-2.027	34.146	37.195	-1.969	36.901	34.656	-1.648	37.526	31.188	0.011	37.227
C394W.frame036	47.268	36.358	9.552	48.41	35.146	6.096	45.781	33.711	3.756	43.078	31.125	3.555	44.753	27.65	3.41	44.133	23.881	3.099	41.84	24.028	6.108	38.061	23.953	6.781	37.112	26.331	3.925	34.432	26.996	1.301	33.553	29.138	-1.66	31.724	32.317	-0.671	30.521	35.564	-2.128	33.556	37.715	-1.821	36.62	35.521	-1.935	36.686	31.896	-0.561	37.197
C394W.frame037	46.81	36.935	9.677	48.339	35.791	6.313	45.576	34.413	4.01	43.183	31.507	4.398	45.437	28.616	5.422	45.265	25.081	4.673	42.485	24.773	7.082	38.694	24.214	7.396	37.021	26.391	4.753	34.526	26.971	1.927	33.803	29.352	-1.008	31.498	32.104	-0.537	30.236	35.149	-2.429	33.324	37.323	-1.67	36.433	35.046	-1.621	36.917	31.561	-0.28	37.138
C394W.frame038	46.299	37.26	8.264	47.863	36.733	4.924	46.028	33.832	3.197	43.727	30.884	3.596	45.716	27.554	3.554	45.183	23.894	4.434	42.174	24.415	6.744	38.399	23.871	6.946	36.99	26.175	4.512	34.274	26.825	1.9	33.652	28.884	-1.128	31.767	32.2	-0.282	30.645	35.324	-2.16	33.624	37.48	-1.357	36.294	34.932	-1.814	36.962	31.472	-0.337	37.427
C394W.frame039	46.11	36.821	7.587	47.551	35.703	4.18	45.778	32.702	2.654	43.363	30.013	3.337	44.812	26.63	2.94	44.162	23.04	3.906	41.873	23.912	6.972	38.018	23.982	7.581	37.364	26.054	4.303	34.738	26.75	1.634	33.759	29.151	-1.107	31.544	32.283	-0.426	30.944	35.527	-2.318	33.661	37.817	-1.028	36.763	35.516	-1.245	37.248	31.845	-0.092	37.743
C394W.frame040	46.319	37.474	8.307	48.323	36.37	5.043	46.27	33.636	3.324	43.768	30.897	3.939	45.82	27.515	4.403	44.698	23.82	4.47	42.069	24.405	7.188	38.249	24.257	7.829	37.53	26.199	4.538	34.695	27.171	2.089	34.213	29.203	-1.152	32.082	32.24	-0.637	31.36	35.631	-2.282	34.442	37.694	-1.175	37.405	35.088	-1.059	37.792	31.418	-0.031	38.16
C394W.frame041	46.254	36.272	8.691	48.292	35.577	5.661	45.918	33.846	3.119	43.272	31.117	3.292	44.931	27.79	2.478	44.772	24.058	3.405	42.166	24.437	6.342	38.372	24.11	6.666	37.477	26.409	3.854	34.835	27.21	1.338	34.272	29.293	-1.684	32.397	32.392	-0.75	31.255	35.526	-2.309	34.042	38.053	-1.377	37.282	36.105	-1.371	37.502	32.442	-0.373	37.385
C394W.frame042	46.172	35.101	9.102	47.638	35.57	5.691	45.979	32.595	3.78	43.715	29.506	4.046	44.916	25.944	3.174	44.353	22.496	4.514	41.395	23.029	6.811	37.637	23.445	7.005	37.18	25.931	4.139	34.588	26.903	1.568	33.892	29.269	-1.34	32.093	32.462	-0.407	31.343	35.608	-2.27	34.476	37.354	-0.974	37.245	34.789	-1.296	37.597	31.132	-0.149	37.958
C394W.frame043	46.733	35.483	8.915	47.8	36.32	5.331	45.973	33.911	3.061	43.853	30.79	2.982	45.151	27.337	1.992	43.534	23.872	1.855	42.067	23.948	5.372	38.36	23.824	6.167	37.791	26.225	3.345	34.78	27.078	1.316	34.152	29.093	-1.629	32.305	32.386	-0.768	31.608	35.784	-2.272	34.584	37.626	-1.163	37.311	35.062	-1.675	37.225	31.419	-0.719	37.634
C394W.frame044	46.184	35.888	8.234	47.53	36.125	4.714	45.911	33.241	2.929	43.633	30.37	3.707	44.629	26.911	2.565	42.513	23.83	2.803	41.558	24.019	6.32	37.836	23.913	7.479	37.068	26.122	4.423	34.378	26.584	1.814	33.538	28.968	-1.081	31.645	32.18	-0.572	30.825	35.42	-2.382	33.911	37.488	-1.439	36.621	34.807	-1.549	36.786	31.264	-0.301	37.376
C394W.frame045	46.637	35.989	8.276	47.614	36.096	4.649	45.937	33.02	3.096	43.511	30.257	3.929	44.925	26.705	3.701	43.668	23.136	3.408	41.292	23.898	6.335	37.476	23.993	6.736	36.272	26.547	4.029	33.227	27.129	1.691	32.732	29.439	-1.242	31.021	32.671	-0.423	29.997	35.813	-2.355	33.577	37.026	-2.071	36.136	34.171	-1.842	36.643	30.733	-0.482	37.104
C394W.frame046	46.648	36.529	8.57	48.129	36.795	5.116	46.221	33.935	3.392	44.001	30.89	4.047	45.002	27.401	2.689	43.966	23.833	3.105	41.843	24.415	6.292	38.05	24.02	6.881	36.624	26.396	4.237	33.875	27.005	1.775	33.195	28.927	-1.399	31.288	32.234	-0.705	30.414	35.559	-2.535	33.677	37.143	-1.933	36.414	34.445	-1.619	36.797	30.914	-0.136	37.356
C394W.frame047	46.067	36.515	7.367	48.156	35.689	4.414	46.101	33.07	2.704	43.599	30.393	2.899	44.281	26.975	1.656	41.885	24.018	1.074	41.434	23.867	4.876	38.196	23.731	6.912	37.15	26.173	4.298	34.4	26.938	1.858	33.225	29.151	-1.09	31.244	32.362	-0.294	30.07	35.271	-2.601	33.281	37.188	-1.923	36.138	34.719	-1.81	36.766	31.138	-0.525	37.541
C394W.frame048	45.967	37.47	7.287	47.636	36.854	3.823	45.809	33.868	2.468	43.821	30.78	3.331	45.911	27.828	4.354	43.079	25.477	3.484	42.202	25.146	7.08	38.413	24.624	7.847	37.091	26.676	4.796	34.402	26.877	2.199	33.617	28.976	-0.994	31.467	31.951	-0.582	30.013	34.684	-2.726	33.089	36.745	-2.179	35.819	34.166	-1.832	37.022	31.028	-0.241	37.17
C394W.frame049	46.504	36.809	7.94	48.157	35.728	4.681	45.922	32.958	3.099	43.631	30.193	3.989	45.562	27.033	3.766	42.553	24.666	4.176	41.532	24.228	7.749	37.744	23.975	7.997	36.55	26.449	5.203	34.054	27.117	2.496	33.403	28.829	-0.754	31.391	32.017	-0.252	30.216	35.088	-2.303	33.474	36.784	-1.389	36.175	34.054	-1.357	36.904	30.667	0.023	37.187
C394W.frame050	46.027	37.622	7.734	47.687	37.133	4.293	45.916	34.142	2.759	43.789	31.13	3.547	46.472	28.471	3.552	43.633	25.907	4.011	42.147	25.301	7.377	38.5	24.227	7.092	37.014	26.575	4.552	34.126	27.093	2.116	33.518	29.049	-0.945	31.323	32.041	-0.539	30.068	34.869	-2.673	33.133	36.833	-1.775	36.003	34.263	-1.696	37.451	31.028	-0.375	37.091
C394W.frame051	45.959	37.219	8.315	48.055	36.292	5.274	45.975	33.827	3.184	43.663	30.906	3.514	45.959	27.979	3.822	43.431	25.17	3.622	41.812	24.743	6.939	38.048	24.454	7.097	37.146	26.673	4.11	34.418	27.262	1.566	33.782	29.551	-1.43	31.571	32.546	-0.773	30.296	35.622	-2.647	33.557	37.255	-1.809	36.341	34.76	-1.872	37.606	31.455	-0.663	37.531
C394W.frame052	46.446	36.371	8.042	47.632	36.832	4.56	45.864	34.041	2.505	43.749	30.99	3.019	45.602	27.861	2.049	43.278	25.02	2.831	42.185	24.93	6.424	38.414	24.181	6.676	37.098	26.53	4.118	34.332	27.213	1.753	33.664	29.298	-1.287	31.691	32.395	-0.345	30.399	35.435	-2.15	33.654	37.296	-1.765	36.437	34.585	-1.864	37.355	31.139	-0.727	37.564
C394W.frame053	46.617	36.517	6.993	47.793	36.517	3.433	45.579	33.856	2.085	43.929	30.571	2.953	46.271	27.549	3.151	43.284	25.211	2.21	42.17	24.693	5.791	38.46	24.006	6.444	36.899	26.366	3.766	34.186	26.873	1.075	33.463	29.41	-1.794	31.413	32.331	-0.598	29.979	35.219	-2.565	33.365	36.917	-2.096	36.106	34.302	-2.116	37.257	31.031	-0.739	37.422
C394W.frame054	46.312	36.787	7.101	47.896	36.488	3.749	45.649	33.574	2.263	43.698	30.38	3.011	45.971	27.407	2.839	43.025	24.906	2.537	41.438	23.797	5.8	37.674	23.945	6.764	36.783	26.293	4.053	34.025	27.12	1.628	33.351	29.565	-1.392	31.342	32.663	-0.568	29.955	35.706	-2.455	33.377	37.17	-1.934	36.268	34.574	-1.706	37.246	31.126	-0.581	37.608
C394W.frame055	46.154	37.242	7.398	47.549	37.15	3.93	45.524	34.129	2.539	43.326	31.106	3.227	45.551	27.926	2.572	44.858	24.921	4.634	41.958	25.086	7.023	38.323	24.236	6.819	37.223	26.515	4.043	34.534	27.383	1.506	33.707	29.683	-1.259	31.385	32.713	-0.733	29.904	35.708	-2.459	33.152	37.295	-1.521	36.143	34.939	-1.843	37.167	31.548	-0.449	37.611
C394W.frame056	46.02	36.845	7.355	47.058	37.46	3.621	45.143	34.498	2.102	43.384	31.274	2.949	45.49	28.137	2.042	44.76	25.523	4.741	41.979	25.659	7.419	38.418	24.597	6.981	36.86	26.717	4.118	34.142	27.29	1.579	32.975	29.818	-0.995	30.815	32.68	0.059	29.234	35.408	-2.04	32.713	37.114	-1.978	35.762	34.779	-2.02	36.967	31.567	-0.473	37.304
C394W.frame057	46.309	35.195	7.32	46.574	36.132	3.65	44.73	33.469	1.66	42.583	30.378	2.105	44.427	27.456	0.765	44.145	24.715	3.459	41.318	24.54	6.041	37.643	23.807	5.817	36.455	26.292	3.331	33.495	27.187	1.139	32.74	29.762	-1.558	30.75	32.912	-0.81	29.384	35.915	-2.722	32.684	37.531	-2.32	35.447	34.977	-2.315	36.63	31.562	-1.131	37.044
C394W.frame058	45.915	36.386	8.218	46.873	36.541	4.52	45.449	33.315	3.102	43.534	30.32	3.995	45.502	27.212	3.215	44.817	24.778	6.057	42.125	24.989	8.507	38.411	23.932	7.977	36.811	26.244	5.506	34.304	26.446	2.539	33.444	28.676	-0.484	31.257	31.86	-0.403	30.192	35.083	-2.213	33.428	36.759	-1.376	36.143	34.047	-1.407	37.238	30.653	-0.078	37.729
C394W.frame059	46.016	36.785	7.511	46.877	37.104	3.805	45.074	34.023	2.455	43.421	30.777	3.094	45.611	27.888	2.666	45.069	25.741	5.804	41.82	25.712	7.899	38.381	24.557	7.31	37.008	26.455	4.525	33.964	26.882	2.108	32.912	29.009	-0.924	30.763	32.146	-0.153	29.37	35.132	-2.21	32.75	36.914	-1.627	35.556	34.375	-1.857	36.909	31.13	-0.484	37.134
C394W.frame060	46.566	36.858	7.766	47.191	37.106	3.986	45.49	34.118	2.338	43.192	31.164	2.795	44.196	27.502	1.738	45.286	26.077	5.05	42.309	25.136	7.293	38.626	24.29	6.874	36.873	26.68	4.532	34.064	27.429	2.11	33.059	29.43	-1.043	30.778	32.32	-0.262	29.54	35.004	-2.411	32.545	37.103	-2.038	35.553	34.7	-2.115	36.805	31.396	-0.828	37.406
C394W.frame061	46.127	36.344	8.263	46.925	36.322	4.597	45.586	33.436	2.431	43.032	30.807	2.859	43.294	27.308	1.457	45.097	25.756	4.432	42.267	24.755	6.594	38.429	24.138	6.865	36.974	26.463	4.18	34.032	26.905	1.895	33.032	29.044	-0.989	31.045	32.296	-0.576	29.666	34.972	-2.922	32.806	36.913	-1.76	35.726	34.492	-1.877	36.754	31.065	-0.716	37.324
C394W.frame062	46.44	36.549	8.016	47.113	36.583	4.362	45.846	33.483	2.531	43.344	30.808	3.094	43.761	27.558	0.994	45.486	25.562	3.749	42.541	24.656	5.866	38.701	23.859	5.778	37.2	26.59	3.725	34.278	26.978	1.293	33.38	29.24	-1.38	30.962	32.068	-0.703	29.765	34.89	-2.912	32.758	36.997	-1.672	35.746	34.747	-1.75	36.87	31.367	-0.556	37.653
C394W.frame063	45.584	36.254	7.373	47.099	36.034	3.891	45.276	33.056	2.36	42.984	30.139	2.852	44.026	26.711	1.626	45.36	25.426	4.818	42.081	24.179	6.169	38.565	23.268	4.831	36.963	25.9	2.664	34.336	26.874	0.126	33.199	29.914	-2.018	30.914	32.857	-1.196	29.688	35.712	-3.495	32.81	37.478	-2.368	35.725	35.008	-2.02	36.693	31.382	-1.143	37.206
C394W.frame064	46.328	37.252	7.145	48.341	36.439	3.809	45.768	34.024	2.191	43.395	31.127	2.714	45.273	27.853	2.306	45.045	26.079	5.65	41.614	24.784	6.656	38.042	23.921	5.702	37.347	26.571	3.149	34.345	27.148	0.864	33.376	29.61	-1.884	31.267	32.515	-0.993	30.185	35.422	-3.38	32.892	37.594	-1.891	35.944	35.202	-2.343	36.737	31.593	-1.099	37.189
C394W.frame065	46.229	36.249	7.661	47.195	36.165	3.937	45.12	33.401	2.423	43.254	30.227	3.2	45.113	27.08	2.707	45.342	25.724	6.319	41.824	24.914	7.588	38.348	23.843	6.601	36.86	26.165	4.155	34.105	26.71	1.707	33.025	29.112	-1.059	30.825	32.183	-0.672	29.899	35.25	-2.751	33.222	37.027	-2.134	36.129	34.665	-1.868	37.004	31.156	-0.517	37.075
C394W.frame066	46.434	35.573	7.955	47.217	36.289	4.245	45.225	33.605	2.587	43.091	30.483	3.229	45.349	27.482	3.636	44.285	25.155	6.441	40.572	24.638	7.055	37.349	23.602	5.385	37.264	26.334	2.799	34.086	26.795	0.732	33.033	29.152	-1.993	31.08	32.259	-1.079	29.814	35.529	-2.741	33.175	37.343	-2.215	36.072	34.873	-2.429	36.923	31.386	-1.216	37.06
C394W.frame067	45.923	36.922	7.419	47.396	36.24	3.962	45.41	33.356	2.545	43.332	30.258	3.508	44.871	26.777	3.027	44.728	25.181	6.533	41.126	24.671	7.793	37.606	23.802	6.842	36.536	26.35	4.163	34.424	27.193	1.164	33.503	29.514	-1.601	31.181	32.586	-0.966	29.842	35.524	-3.147	32.985	37.427	-2.305	35.921	34.892	-2.143	37.07	31.484	-0.832	37.167
C394W.frame068	46.535	37.165	7.909	47.892	37.029	4.266	45.839	34.29	2.76	43.978	31.095	3.344	46.477	28.249	3.535	45.922	26.274	6.844	42.245	25.254	7.428	39.038	23.999	6.055	37.362	26.559	4.005	34.54	26.998	1.505	33.938	29.238	-1.332	31.645	32.266	-0.6	30.351	35.17	-2.752	33.636	37.053	-1.926	36.544	34.584	-2.125	37.58	31.154	-0.78	37.848
C394W.frame069	46.813	36.307	6.805	48.304	35.813	3.343	45.751	33.245	2.16	43.507	30.473	2.987	45.038	26.971	2.423	45.189	25.319	5.868	41.614	24.538	7.169	38.128	23.613	6.193	36.813	26.128	3.616	33.882	27.005	1.279	32.998	29.557	-1.332	30.908	32.629	-0.798	29.675	35.549	-2.874	33.151	37.093	-2.086	35.944	34.482	-2.088	37.111	31.056	-1.011	37.235
C394W.frame070	46.348	36.489	7.245	47.993	36.149	3.828	45.752	33.468	2.244	43.493	30.583	3.035	45.582	27.431	2.802	45.213	25.498	5.994	41.683	25.065	7.083	38.023	24.377	6.272	37.087	26.758	3.501	34.282	27.613	1.113	33.349	29.842	-1.789	30.919	32.7	-1.173	29.709	35.612	-3.239	32.65	37.909	-2.148	35.569	35.548	-1.863	36.488	31.881	-0.98	37.331
C394W.frame071	46.152	37.336	7.542	48.133	36.578	4.362	45.978	33.84	2.834	43.907	30.78	3.604	45.97	27.634	4.201	45.194	25.699	7.377	41.56	24.969	7.932	37.972	24.105	6.83	37.587	26.44	3.819	34.58	27.267	1.526	33.734	29.71	-1.342	31.183	32.396	-0.385	29.518	35.347	-2.143	32.673	37.283	-1.736	36.045	35.276	-1.701	37.249	31.868	-0.581	37.496
C394W.frame072	46.378	37.241	7.582	48.215	36.19	4.306	46.033	33.589	2.718	43.818	30.539	3.668	45.751	27.334	4.06	44.956	25.678	7.364	41.262	24.698	7.698	38.104	23.454	5.974	36.992	26.096	3.402	33.85	26.878	1.188	32.967	29.531	-1.417	30.742	32.437	-0.508	29.659	35.409	-2.795	32.809	36.965	-1.873	35.778	34.461	-1.716	37.024	31.006	-0.7	37.188
C394W.frame073	46.673	37.108	7.119	48.253	36.48	3.681	46.041	33.764	2.094	43.807	30.709	2.54	45.95	27.539	2.824	45.461	25.832	6.341	41.643	24.907	6.485	38.733	23.824	4.163	37.748	26.926	2.239	34.402	27.247	0.531	33.199	29.794	-2.019	31.027	32.758	-1.104	29.673	35.438	-3.204	32.449	37.828	-2.519	35.569	35.613	-2.026	36.651	31.942	-1.225	37.21
C394W.frame074	46.065	37.126	7.103	48.015	36.822	3.873	46.259	33.832	2.179	44.168	30.906	2.902	45.33	27.284	2.189	45.379	25.77	5.667	41.985	24.374	6.708	38.366	23.748	5.689	37.847	26.316	2.836	34.794	26.97	0.676	33.538	29.216	-2.062	31.283	32.124	-1.203	29.723	34.794	-3.347	32.568	36.996	-2.605	35.677	35.002	-2.046	37.042	31.606	-1.533	37.43
C394W.frame075	45.73	36.935	7.112	47.803	36.299	3.989	45.848	33.296	2.684	43.854	30.383	3.82	45.419	26.95	3.595	44.795	25.313	6.867	41.105	24.548	7.829	37.584	23.566	6.676	37.331	26.377	4.004	34.454	27.017	1.505	33.49	29.537	-1.371	31.077	32.506	-1.153	29.719	35.369	-3.338	32.94	36.944	-2.521	35.676	34.457	-2.081	37.209	31.156	-0.826	37.433
C394W.frame076	46.395	37.03	6.949	47.985	36.601	3.536	46.085	33.488	2.274	43.969	30.548	3.271	46.5	27.809	3.872	45.639	25.819	7.118	41.83	25.157	7.554	38.661	23.927	5.813	37.71	26.405	2.915	34.434	27.307	1.107	33.467	29.649	-1.929	31.209	32.494	-1.215	29.708	35.321	-3.169	32.747	37.559	-2.161	35.687	35.174	-1.902	37.061	31.698	-1.428	37.834
C394W.frame077	46.093	37.7	7.534	47.94	36.757	4.202	45.786	33.88	2.956	43.717	30.985	4.027	45.837	27.984	4.223	45.743	26.833	7.768	42.096	25.765	8.55	38.651	24.538	7.533	37.262	26.341	4.47	34.489	26.751	1.898	33.668	29	-1.114	31.222	31.904	-0.851	29.942	34.693	-3.107	32.777	36.903	-2.494	35.82	34.67	-1.786	37.012	31.289	-0.524	37.549
C394W.frame078	46.197	36.918	6.657	47.76	36.552	3.046	45.822	33.559	1.733	43.674	30.77	2.638	45.803	27.691	2.732	45.237	25.546	5.718	41.724	25.351	7.225	38.136	24.296	6.238	37.501	26.689	3.323	34.303	27.075	1.305	32.958	29.739	-1.088	30.436	32.53	-0.788	28.917	35.092	-3.059	32.08	37.034	-2.37	35.302	34.832	-2.176	36.844	31.323	-1.198	37.507
C394W.frame079	46.049	37.474	6.812	47.898	36.578	3.429	45.556	33.622	2.439	43.596	30.675	3.516	46.095	27.804	3.825	45.596	25.797	6.979	41.945	25.11	7.943	38.415	23.995	7.129	36.865	26.451	4.708	34.334	26.952	2.061	33.356	29.238	-0.657	30.897	32.005	-0.196	29.385	34.595	-2.449	32.698	36.386	-1.929	35.643	34.144	-1.537	37.17	30.872	-0.362	37.228
C394W.frame080	46.828	36.653	6.569	48.252	35.743	3.173	45.763	33.047	2.005	43.301	30.416	3.145	43.719	26.827	1.987	44.624	25.593	5.392	41.621	25.156	7.789	37.953	24.28	7.581	36.649	26.506	4.737	34.16	27.077	1.952	33.495	29.476	-0.95	31.016	32.319	-0.509	29.638	35.208	-2.579	32.759	37.191	-1.766	35.73	34.645	-1.851	37.058	31.327	-0.597	37.041
C394W.frame081	46.766	36.624	6.539	48.244	35.484	3.322	45.639	33.095	1.954	42.824	30.672	2.763	43.868	26.932	2.002	45.273	26.281	5.51	42.067	25.979	7.596	38.421	24.673	7.446	36.747	26.314	4.484	33.976	26.647	1.993	32.987	28.71	-1.085	30.811	31.801	-0.329	29.233	34.599	-2.115	32.658	36.304	-2.196	35.48	33.921	-2.327	36.745	30.728	-0.78	36.98
C394W.frame082	46.357	36.438	6.593	48.002	35.721	3.28	45.356	33.086	2.271	42.984	30.347	3.351	45.031	27.067	3.177	44.97	25.242	6.549	41.43	24.881	7.888	37.786	24.209	7.332	36.537	26.221	4.41	33.847	26.591	1.975	32.724	28.94	-0.959	30.577	32.069	-0.296	29.328	34.903	-2.595	32.602	36.703	-2.038	35.276	34.148	-2.034	36.488	30.928	-0.47	36.965
C394W.frame083	46.722	36.576	7.145	48.691	35.618	3.988	46.108	33.05	2.572	43.62	30.254	3.492	45.285	26.787	3.405	45.024	25.274	6.924	41.384	25.373	8.113	37.822	24.258	7.189	37.416	26.285	3.995	34.657	26.655	1.317	33.545	28.986	-1.482	31.264	31.851	-0.57	29.6	34.37	-2.91	32.857	36.177	-2.647	35.925	33.902	-2.396	37.446	30.715	-1.068	37.578
C394W.frame084	46.389	36.555	6.971	48.228	36.2	3.597	45.84	33.555	2.256	43.784	30.426	3.023	45.394	26.952	3.71	44.852	25.655	7.222	41.129	25.307	8.045	37.653	24.101	6.816	37.281	26.565	3.825	34.343	26.887	1.495	33.569	29.192	-1.466	31.452	32.19	-0.744	30.064	34.988	-2.917	33.232	36.882	-2.111	35.976	34.336	-2.181	37.278	30.966	-0.942	37.473
C394W.frame085	46.701	36.456	6.511	48.444	36.242	3.106	45.91	33.593	1.78	43.489	30.76	2.851	44.681	27.1	2.688	44.741	25.73	6.304	40.992	25.364	7.293	37.498	24.42	6.411	36.803	26.581	3.372	33.838	27.158	1.327	32.676	29.539	-1.329	30.533	32.542	-0.665	29.562	35.391	-3.004	32.421	37.484	-1.765	35.209	34.935	-2.431	36.328	31.529	-0.898	36.706
C394W.frame086	46.656	36.084	6.556	48.249	35.808	2.965	45.814	33.229	1.565	43.593	30.292	2.561	45.836	27.217	2.786	45.289	25.391	6.111	41.689	25.092	7.429	38.084	24.175	6.339	37.597	26.367	3.281	34.458	26.829	1.11	33.407	29.382	-1.586	31.137	32.405	-0.753	29.773	35.248	-2.679	32.866	37.326	-2.003	35.594	34.742	-2.695	36.815	31.421	-1.237	37.418
C394W.frame087	46.66	37.014	7.365	47.916	36.277	3.805	45.836	33.446	2.46	43.479	30.595	2.822	44.612	26.888	2.203	45.572	26.301	5.853	42.219	25.623	7.571	38.6	24.647	6.938	37.289	26.587	4.102	34.431	27.368	1.726	33.989	29.253	-1.559	31.825	32.295	-0.751	30.408	35.143	-2.48	33.403	37.471	-2.039	36.135	34.993	-2.678	36.997	31.69	-0.752	37.349
C394W.frame088	46.716	36.451	6.929	48.528	36.065	3.535	46.124	33.4	2.153	44.132	30.244	2.923	46.337	27.348	4.142	45.203	26.455	7.733	41.576	25.533	8.339	38.156	24.633	6.865	36.897	26.742	3.894	34.081	27.22	1.417	33.052	29.534	-1.418	30.753	32.483	-0.699	29.543	35.289	-2.92	32.62	37.217	-1.901	35.477	34.579	-2.233	36.593	31.183	-0.975	37.132
C394W.frame089	46.789	36.468	7.788	48.215	36.269	4.306	45.971	33.786	2.329	43.638	30.905	2.886	45.057	27.297	2.854	44.744	25.651	6.243	41.093	25.377	7.303	37.659	24.41	6.252	36.846	26.678	3.463	33.821	27.448	1.171	33.033	29.826	-1.699	30.61	32.577	-1.099	29.286	35.41	-3.214	32.637	37.006	-2.544	35.374	34.428	-2.57	36.598	31.124	-1.178	37.104
C394W.frame090	46.538	36.219	6.755	47.745	36.049	3.093	45.454	33.407	1.917	43.332	30.413	2.903	45.621	27.459	3.289	45.467	25.726	6.778	41.758	25.764	7.993	38.179	24.917	7.166	37.264	26.681	4.046	34.208	27.013	1.834	33.491	29.198	-1.177	31.291	32.246	-0.468	29.668	34.621	-2.822	32.735	36.889	-2.498	35.668	34.509	-2.597	37.064	31.279	-1.307	37.69
C394W.frame091	46.526	36.672	6.684	47.658	36.101	3.045	45.38	33.202	2.096	43.154	30.293	2.979	45.538	27.446	3.401	45.181	25.769	6.886	41.533	25.173	7.937	38.136	23.903	7.359	36.833	25.88	4.443	34.237	26.661	1.874	33.289	29.092	-0.937	31.096	32.128	-0.269	29.843	34.993	-2.491	32.832	37.091	-1.561	35.472	34.372	-2.286	36.683	31.172	-0.545	37.075
C394W.frame092	46.385	37.487	6.548	47.616	36.521	3.016	45.555	33.616	1.97	43.394	30.651	3.021	46.09	28.117	3.883	45.143	25.613	6.515	41.461	24.906	7.057	37.905	24.152	6.047	36.747	26.857	3.71	33.87	27.424	1.346	33.173	29.322	-1.798	31.256	32.55	-0.995	30.2	35.569	-3.07	33.386	37.177	-1.714	35.806	34.22	-2.474	36.842	30.776	-1.022	37.333
C394W.frame093	46.357	36.816	6.259	47.831	36.128	2.886	45.498	33.469	1.42	43.173	30.632	2.321	43.97	27.074	1.345	45.08	26.475	4.934	42.039	25.131	6.691	38.447	24.004	6.515	36.872	26.328	3.895	34.113	26.631	1.396	33.099	28.906	-1.503	31.13	32.12	-0.692	29.801	35.172	-2.647	32.965	37.212	-1.667	35.546	34.467	-2.51	36.266	31.133	-0.715	36.672
C394W.frame094	46.478	36.21	6.984	48.43	36.129	3.706	46.15	33.259	2.337	43.925	30.265	3.395	46.186	27.551	4.987	45.136	25.948	8.375	41.305	25.183	8.551	37.946	24.109	6.903	36.88	26.124	3.933	33.881	26.864	1.682	32.882	29.475	-0.733	30.292	32.315	-0.721	29.395	35.331	-2.868	32.559	36.855	-1.697	35.304	34.324	-2.03	36.563	30.892	-1.089	37.275
C394W.frame095	46.374	36.454	6.791	47.914	36.04	3.251	45.655	33.048	2.134	43.411	30.109	2.903	45.503	26.887	3.033	44.92	25.936	6.731	41.368	25.463	8.162	37.686	24.698	7.476	36.323	26.486	4.441	33.436	27.166	2.013	32.781	29.141	-1.217	30.804	32.275	-0.393	29.342	34.567	-2.962	32.449	36.668	-2.638	35.432	34.435	-2.571	36.343	31.12	-0.81	36.683
C394W.frame096	46.432	35.948	6.482	48.094	35.128	3.103	45.265	32.924	1.614	42.674	30.293	2.237	44.402	26.94	1.618	44.858	25.214	4.982	41.407	24.739	6.696	37.865	23.675	6.089	36.91	26.241	3.492	34.011	27.101	0.993	32.871	29.494	-1.606	30.459	32.33	-0.768	29.377	34.997	-3.132	32.431	37.071	-2.301	35.047	34.429	-2.408	36.354	31.117	-1.14	37.004
C394W.frame097	46.916	37.335	7.183	48.579	34.914	4.709	46.153	32.973	2.636	43.697	30.093	2.911	44.396	26.424	2.589	45.191	25.85	6.3	41.857	25.6	8.276	38.178	24.904	7.75	37.31	26.641	4.523	34.635	26.941	1.948	33.543	28.651	-1.257	31.343	31.687	-0.325	29.667	34.112	-2.72	32.883	36.102	-2.412	36.124	33.981	-2.48	37.414	30.804	-0.759	37.718
C394W.frame098	46.483	36.751	7.061	48.033	36.37	3.591	45.914	33.569	1.996	43.519	30.715	2.599	44.73	27.075	1.798	45.51	26.369	5.438	42.334	25.816	7.394	38.637	24.727	7.119	37.087	26.524	4.155	34.243	26.703	1.688	33.324	28.812	-1.264	31.693	31.724	0.422	30.069	34.639	-1.383	33.155	36.745	-2.14	36.035	34.338	-2.614	36.921	31.267	-0.477	36.98
C394W.frame099	46.532	37.128	6.962	48.255	35.754	3.775	45.581	33.468	2.162	43.325	30.548	3.08	46.204	28.093	3.211	45.501	25.848	6.153	41.916	25.238	7.467	38.274	24.346	7.048	37.394	26.257	3.877	34.508	26.763	1.503	33.394	29.153	-1.266	31.187	32.184	-0.672	30.028	35.255	-2.707	33.464	36.782	-2.197	36.068	34.063	-2.397	37.088	30.703	-0.955	37.55
C394W.frame100	46.49	37.283	6.651	47.825	36.272	3.235	45.495	33.461	1.757	43.482	30.495	2.961	46.061	27.639	3.242	45.583	25.52	6.439	42.021	25.026	7.545	38.542	24.013	7.046	37.444	26.075	4.092	34.503	26.658	1.789	33.301	28.883	-1.145	31.165	31.937	-0.313	29.727	34.916	-2.165	33.023	36.698	-1.94	35.76	34.079	-2.168	36.791	30.733	-0.742	37.413
C461Y.frame001	44.212	43.176	11.214	45.449	39.637	12.05	47.181	37.25	9.749	46.503	36.044	6.183	46.402	32.431	7.307	45.071	31.098	4.001	42.896	28.719	6.031	39.919	27.224	4.49	37.715	29.792	2.75	35.182	30.296	-0.078	33.167	33.203	-1.484	30.498	34.612	0.921	28.374	37.22	-0.993	31.257	37.327	-3.578	33.966	38.096	-0.907	35.877	35.018	0.419	35.798
C461Y.frame002	44.41	42.804	11.001	45.401	39.344	12.496	47.129	36.689	10.37	46.38	35.17	7.054	46.165	31.703	8.52	45.251	30.28	5.022	42.703	27.864	6.719	39.498	26.4	5.161	37.482	28.957	3.239	34.996	29.422	0.537	33.153	32.371	-0.976	30.813	34.744	0.942	29.339	37.78	-0.818	31.977	36.981	-3.331	34.946	37.335	-1.198	36.125	34.095	0.709	35.841
C461Y.frame003	44.353	43.464	10.935	45.191	39.804	12.096	47.091	37.233	9.986	46.699	35.432	6.588	46.21	31.935	8.053	44.976	30.681	4.557	42.768	28.11	6.314	40.055	26.559	4.229	37.836	29.325	2.742	34.712	29.725	0.635	33.05	32.481	-1.363	30.507	34.282	0.785	28.621	37.304	-0.643	31.085	36.473	-3.3	33.991	37.142	-1.034	36.204	34.471	0.534	35.816
C461Y.frame004	44.371	43.118	10.672	45.225	39.747	12.105	47.069	37.266	9.941	46.59	35.738	6.582	46.295	32.295	8.076	45.317	30.736	4.772	42.926	28.441	6.509	39.882	26.919	5.072	37.874	29.496	3.23	34.966	29.96	0.766	33.098	32.648	-1.245	30.488	34.496	0.714	28.657	37.442	-0.998	31.439	36.497	-3.418	34.049	37.705	-1.008	36.122	34.655	0.131	35.827
C461Y.frame005	44.881	42.717	10.91	45.667	39.223	12.343	47.368	36.36	10.431	47.543	35.139	6.906	46.788	31.589	7.964	45.207	30.482	4.713	42.621	28.368	6.563	39.587	26.718	5.022	37.47	29.437	3.244	34.88	30.46	0.564	33.189	33.341	-1.03	30.518	34.871	1.254	28.853	37.717	-0.617	31.654	37.243	-3.11	34.374	38.286	-0.467	36.331	35.172	0.71	35.939
C461Y.frame006	44.709	42.908	11.45	45.401	39.441	12.862	47.305	37.468	10.285	46.602	35.389	7.263	46.72	31.573	7.963	45.129	30.163	4.875	42.851	27.817	6.801	39.528	26.539	5.23	38.154	29.389	3.18	35.511	29.929	0.483	33.799	33.085	-1.175	31.161	34.846	0.861	29.537	37.889	-0.701	32.34	37.052	-3.17	34.829	38.156	-0.483	36.72	34.976	0.633	36.403
C461Y.frame007	44.782	43.003	11.033	45.428	39.447	12.119	46.955	36.449	10.199	46.589	35.189	6.64	46.313	31.626	7.892	44.709	30.141	4.711	42.231	28.057	6.641	38.926	26.464	5.5	37.202	29.068	3.228	34.738	29.605	0.397	33.373	32.577	-1.422	30.474	34.327	0.327	29.029	37.565	-0.98	31.605	36.783	-3.625	34.361	37.387	-0.948	36.161	34.338	0.584	35.701
C461Y.frame008	44.623	42.446	11.116	45.656	38.928	12.346	46.614	35.732	10.617	46.033	34.728	7.047	46.002	31.031	7.426	44.35	29.991	4.174	42.321	27.695	6.427	38.783	26.328	5.786	37.161	29.095	3.645	34.643	29.791	0.874	33.588	32.824	-1.161	30.955	34.956	0.567	29.536	37.932	-1.185	32.2	37.138	-3.767	34.833	37.569	-1.135	36.109	34.4	0.716	35.53
C461Y.frame009	44.112	43.092	11.016	44.993	39.75	12.572	46.828	37.067	10.625	47.106	35.613	7.143	46.181	32.113	8.504	45.375	30.984	4.983	42.958	28.359	6.219	39.829	26.532	5.03	38.051	29.482	3.183	35.133	29.853	0.754	33.601	32.574	-1.28	30.84	34.676	0.471	29.251	37.72	-1.087	32.053	37.3	-3.645	35.117	37.325	-1.394	36.644	34.227	0.425	35.919
C461Y.frame010	43.848	43.608	10.905	44.734	40.023	11.983	46.579	37.661	9.627	46.401	35.88	6.28	46.091	32.582	8.108	44.635	30.692	5.14	42.365	28.272	6.814	39.11	26.941	5.304	37.585	29.528	3.127	34.612	29.535	0.902	32.543	32.266	-0.703	30.128	34.463	1.105	28.471	37.376	-0.72	31.046	36.223	-3.386	33.811	37.454	-1.144	35.757	34.321	0.519	35.48
C461Y.frame011	44.687	43.159	11.451	45.361	39.497	12.085	47.32	36.789	10.346	46.759	35.248	6.972	46.129	31.637	7.649	44.814	30.631	4.274	42.312	28.324	5.881	38.87	27.045	4.603	37.321	29.533	2.425	34.383	29.824	-0.06	32.724	32.873	-1.548	30.446	34.868	0.631	28.589	37.976	-0.595	31.071	37.101	-3.378	34.083	37.97	-1.26	35.503	34.599	0.311	35.428
C461Y.frame012	44.108	43.457	10.814	45.168	39.942	11.873	47.29	37.667	9.524	47.148	36.027	6.081	46.756	32.428	7.362	45.412	31.235	3.927	43.328	28.802	5.895	40.156	27.26	4.346	37.69	29.778	2.857	34.722	29.667	0.546	32.783	32.608	-1.265	30.243	34.346	1.066	28.315	37.299	-0.45	30.878	36.388	-3.324	33.87	37.567	-1.223	35.611	34.402	0.202	35.75
C461Y.frame013	44.145	43.584	10.769	45.584	40.184	11.628	47.451	37.574	9.363	46.825	36.07	5.829	46.529	32.574	7.137	45.153	31.016	3.964	42.808	28.67	5.704	39.41	27.214	4.558	37.748	30.024	2.723	34.88	30.214	0.319	33.135	33.121	-1.609	30.652	34.974	0.712	28.732	38.002	-0.746	31.459	37.564	-3.541	34.496	38.134	-1.341	35.683	34.822	0.22	35.793
C461Y.frame014	44.237	43.315	10.85	45.233	39.851	11.945	46.787	36.982	9.929	46.214	34.627	7.018	45.813	30.967	7.587	44.001	29.954	4.357	41.739	28.037	6.723	38.2	26.636	5.863	37.152	29.278	3.437	34.673	30.128	0.638	33.044	33.009	-1.297	30.476	34.817	0.922	28.815	37.642	-0.961	31.38	37.218	-3.698	34.201	37.802	-1.266	36.052	34.537	0.077	35.889
C461Y.frame015	44.34	43.541	10.947	45.189	39.901	11.674	46.916	37.202	9.78	46.719	35.851	6.259	46.06	32.254	7.122	44.58	31.364	3.646	42.585	28.788	5.542	39.395	26.987	4.74	37.026	29.431	2.908	34.372	29.787	0.293	32.397	32.431	-1.55	29.952	34.358	0.604	28.174	37.372	-0.863	30.77	36.643	-3.571	33.635	37.712	-1.166	35.084	34.415	0.283	35.167
C461Y.frame016	43.393	43.617	11.209	45.019	40.139	11.711	46.917	38.206	9.014	45.794	36.057	6.139	46.444	32.343	6.527	44.567	30.723	3.615	42.76	28.325	5.949	39.367	26.803	4.816	37.708	29.421	2.673	34.654	29.785	0.386	32.788	32.577	-1.509	30.139	34.445	0.567	28.425	37.693	-0.826	31.004	36.913	-3.393	34.097	37.474	-1.321	35.623	34.269	0.07	35.748
C461Y.frame017	44.173	43.197	10.638	45.175	39.634	12.035	47.116	36.682	10.469	47.159	34.664	7.462	45.687	31.408	8.864	44.885	30.349	5.24	42.561	27.74	6.558	39.389	26.472	4.674	37.458	29.317	2.909	34.647	30.081	0.399	33.3	32.998	-1.555	30.452	34.465	0.636	28.947	37.543	-0.971	31.824	37.114	-3.434	34.707	37.845	-1.064	36.416	34.67	0.47	35.683
C461Y.frame018	44.346	43.175	10.523	45.257	39.69	11.762	46.917	37.013	9.617	46.173	35.445	6.201	45.923	31.796	7.506	44.333	30.342	4.515	42.04	28.186	6.569	38.692	26.977	5.149	37.186	29.743	2.834	34.268	29.957	0.408	32.265	32.876	-1.025	29.867	34.838	1.148	27.941	37.688	-0.687	30.45	36.874	-3.431	33.594	37.935	-1.263	35.82	35.05	-0.012	35.445
C461Y.frame019	44.246	43.244	10.597	45.367	39.822	11.77	46.862	36.92	9.743	45.966	35.346	6.455	45.571	31.725	7.976	44.564	30.112	4.76	42.197	27.832	6.456	38.547	26.994	5.394	37.525	29.757	3.006	34.71	30.075	0.556	33.132	33.054	-1.491	30.571	34.836	0.852	28.62	37.814	-0.521	31.005	36.713	-3.173	33.858	38.143	-1.04	35.982	35.16	0.324	35.714
C461Y.frame020	44.628	43.235	10.916	45.514	39.626	11.92	46.879	38.114	8.718	45.614	36.08	5.75	46.266	32.392	6.659	44.485	30.63	3.785	42.579	28.414	6.231	39.313	26.809	5.276	37.656	29.524	3.105	34.823	29.681	0.608	32.903	32.35	-1.188	30.166	34.253	0.703	28.285	37.236	-0.849	30.999	36.239	-3.315	33.915	37.436	-1.144	35.617	34.26	0.381	35.587
C461Y.frame021	44.321	43.432	10.887	45.295	39.904	11.506	46.895	37.174	9.377	46.318	35.476	6.137	46.23	32.023	7.61	44.688	30.597	4.551	42.369	28.098	6.117	39.078	26.742	4.717	37.444	29.545	2.676	34.58	30.254	0.203	32.964	33.095	-1.702	30.248	34.687	0.475	28.332	37.754	-0.686	30.795	37.137	-3.478	33.834	37.828	-1.267	35.99	34.824	-0.292	35.575
C461Y.frame022	43.889	43.318	10.827	45.128	39.819	11.747	47.235	37.433	9.733	46.703	35.783	6.368	46.448	32.266	7.606	44.851	31.205	4.262	42.966	28.557	6.17	39.769	26.606	5.006	37.631	29.099	3.068	34.856	29.671	0.565	33.274	32.601	-1.329	30.577	34.51	0.624	29.036	37.646	-0.802	31.476	36.778	-3.588	34.291	37.66	-1.087	35.955	34.467	0.469	35.634
C461Y.frame023	44.407	43.202	10.813	45.319	39.722	11.813	46.784	36.963	9.637	46.477	35.451	6.163	46.076	31.895	7.61	44.592	30.358	4.418	42.379	28.106	6.389	38.975	26.795	5.308	37.259	29.433	3.211	34.854	30.056	0.286	33.118	33.059	-1.552	30.458	34.896	0.458	28.679	37.931	-1.113	31.357	37.381	-3.756	34.176	38.032	-1.093	35.619	34.783	0.428	35.505
C461Y.frame024	44.399	43.17	10.439	45.32	39.764	11.761	46.867	36.803	9.92	46.117	35.584	6.343	46.728	32.007	7.401	45.061	30.6	4.276	42.528	28.392	5.949	39.048	27.075	4.955	37.85	29.713	2.566	35.163	30.292	0.022	33.109	33.045	-1.66	30.447	34.638	0.622	28.253	37.393	-0.924	30.875	37.089	-3.683	33.726	38.04	-1.285	36.004	35.206	0.231	35.873
C461Y.frame025	44.394	43.216	11.049	45.366	39.668	12.066	47.052	36.767	10.386	46.423	35.416	6.789	46.814	31.741	7.551	45.002	30.486	4.481	42.622	28.217	6.417	39.444	26.818	4.821	37.869	29.827	2.893	35.223	30.564	0.189	33.07	33.242	-1.428	30.507	34.982	0.679	28.586	37.881	-0.878	31.159	37.087	-3.561	34.163	38.143	-1.406	35.933	35.141	0.221	36.017
C461Y.frame026	44.432	43.289	10.196	45.258	40.038	11.625	46.833	37.266	9.509	46.239	36.389	5.81	47.064	32.835	6.555	45.178	31.622	3.37	43.381	28.995	5.373	40.133	27.204	4.366	37.787	29.617	2.636	34.804	29.957	0.376	32.981	32.897	-1.424	30.485	34.738	0.862	28.508	37.764	-0.429	30.983	36.979	-3.321	33.915	37.99	-0.958	35.498	34.728	0.486	35.588
C461Y.frame027	44.689	43.577	10.776	45.282	39.876	11.693	46.949	36.945	10.003	46.295	35.742	6.519	46.563	32.063	7.107	44.904	30.99	3.737	42.879	28.536	5.672	39.517	26.853	4.976	37.41	29.439	3.045	34.666	29.998	0.435	32.844	32.686	-1.308	30.399	34.746	0.725	28.853	37.972	-0.662	31.392	36.768	-3.399	34.443	37.703	-1.326	35.721	34.527	0.446	35.612
C461Y.frame028	44.154	43.247	10.525	45.389	39.98	12.142	47.348	37.479	10.162	47.032	35.796	6.781	46.444	32.251	8.045	44.964	30.871	4.868	42.733	28.248	6.634	39.751	26.676	5.005	37.967	29.351	2.924	35.08	29.922	0.497	33.217	32.738	-1.254	30.517	34.349	0.887	28.68	37.452	-0.59	31.272	36.603	-3.144	34.177	37.699	-0.973	36.26	34.626	0.087	35.967
C461Y.frame029	44.268	43.39	10.864	45.129	39.864	12.143	46.745	36.922	10.426	46.222	35.634	6.876	46.185	31.971	7.937	44.618	30.659	4.696	42.338	28.358	6.65	39.222	26.769	5.026	37.351	29.449	3.172	34.795	30.003	0.449	32.898	32.947	-1.094	30.319	34.931	0.931	28.612	37.803	-0.913	31.45	37.204	-3.457	34.495	37.773	-1.204	35.888	34.579	0.382	35.454
C461Y.frame030	43.96	43.644	10.459	45.251	40.183	11.543	46.818	37.747	9.014	46.154	36.454	5.538	46.681	32.86	6.698	45.359	31.582	3.531	43.464	29.133	5.532	40.327	27.299	4.434	37.839	29.575	2.646	34.813	29.814	0.51	32.86	32.627	-1.067	30.107	34.327	0.788	28.408	37.417	-0.666	30.946	36.664	-3.365	34.031	37.482	-1.244	35.539	34.474	0.474	35.601
C461Y.frame031	44.123	43.138	10.59	45.073	39.806	11.837	46.422	36.884	9.913	45.716	35.602	6.498	46.146	31.975	7.325	44.824	30.688	4.028	42.853	28.337	5.989	39.548	26.84	4.73	37.586	29.475	2.78	34.737	29.917	0.456	32.868	32.567	-1.519	30.343	34.503	0.78	28.509	37.451	-1.006	30.914	36.594	-3.731	33.91	37.774	-1.564	35.664	34.783	0.16	35.45
C461Y.frame032	44.029	43.75	10.582	44.909	40.168	11.755	46.803	37.529	9.849	46.259	36.056	6.431	46.276	32.465	7.624	44.877	30.908	4.414	42.562	28.271	6.054	39.443	26.633	4.435	37.788	29.532	2.57	34.862	30.098	0.136	32.842	32.754	-1.679	30.176	34.412	0.417	28.391	37.47	-0.907	31.023	36.957	-3.563	33.83	37.823	-0.925	35.556	34.493	0.084	35.556
C461Y.frame033	44.514	43.123	10.988	45.229	39.626	12.169	46.991	37.048	10.165	46.374	35.866	6.53	46.353	32.248	7.744	44.555	30.799	4.565	41.982	28.43	6.288	38.522	27.17	5.166	37.057	29.643	2.676	34.218	29.791	0.225	32.287	32.584	-1.393	30.024	34.677	0.83	28.086	37.61	-0.748	30.659	36.62	-3.219	33.556	37.877	-0.897	35.269	34.605	0.388	35.225
C461Y.frame034	44.013	43.474	10.773	45.313	40.103	11.838	47.017	37.51	9.648	46.826	36.711	6.01	46.443	33.042	7.026	44.889	31.465	3.836	42.871	28.898	5.793	39.428	27.331	5.044	37.779	29.872	2.697	34.893	29.998	0.231	33.069	32.809	-1.619	30.23	34.533	0.312	28.667	37.81	-1.088	31.151	36.811	-3.814	34.039	37.97	-1.583	35.748	34.92	0.016	35.669
C461Y.frame035	44.108	43.141	10.767	45.283	39.776	12.046	46.694	36.882	10.056	46.505	35.815	6.288	46.15	32.088	6.931	44.383	30.694	3.774	42.407	28.368	6.125	39.189	26.57	5.115	37.457	29.232	2.835	34.619	29.917	0.453	33.089	32.609	-1.755	30.511	34.574	0.26	28.778	37.645	-0.999	31.601	37.535	-3.823	34.465	38.154	-1.426	35.807	34.817	0.007	35.707
C461Y.frame036	44.054	43.149	10.28	45.177	39.782	11.85	47.039	37.163	9.857	46.737	35.807	6.306	46.62	32.182	7.518	45.308	30.997	4.202	43.201	28.307	5.934	40.069	27.004	4.161	38.05	29.745	2.575	35.315	30.115	0.025	33.373	32.811	-1.962	30.498	34.198	0.143	28.332	37.11	-1.015	30.962	36.391	-3.697	33.67	37.68	-1.305	36.212	35.053	0.004	35.999
C461Y.frame037	44.093	43.16	10.911	45.061	39.736	12.138	47.023	37.763	9.669	46.392	36.398	6.175	46.463	32.84	7.655	44.935	31.246	4.475	42.823	28.668	6.298	39.931	27.305	4.381	37.825	29.807	2.7	34.902	30.012	0.381	32.901	32.757	-1.395	30.391	34.639	0.767	28.63	37.678	-0.656	31.049	37.56	-3.626	34.231	37.932	-1.563	35.832	34.781	0.193	35.913
C461Y.frame038	43.79	43.638	10.435	45.096	40.233	11.593	46.944	37.609	9.513	46.682	36.286	5.97	46.808	32.558	7.081	45.348	31.182	3.912	43.526	28.535	5.882	40.232	26.828	5.137	38.121	29.384	3.058	34.929	29.528	0.903	32.752	31.926	-1.066	30.236	34.029	0.74	28.605	37.192	-0.622	30.808	35.945	-3.431	33.85	37.001	-1.491	36.147	34.283	-0.154	35.989
C461Y.frame039	44.075	43.581	10.479	45.09	40.016	11.641	46.862	37.163	9.898	46.025	35.408	6.678	45.685	32.024	8.297	44.562	30.147	5.055	42.229	27.973	7.012	38.669	26.946	5.601	37.47	29.534	2.873	35.009	30.139	0.031	33.169	32.94	-1.641	30.502	34.887	0.334	29.07	37.988	-1.25	31.692	37.116	-3.796	34.41	38.382	-1.387	35.961	35.184	-0.061	35.606
C461Y.frame040	44.396	43.046	10.79	45.258	39.508	12.069	46.9	37.186	9.551	45.707	35.962	6.11	45.845	32.366	7.113	44.533	31.081	3.66	42.439	28.716	5.697	38.994	27.222	4.981	37.265	29.601	2.669	34.589	29.973	0.139	32.658	32.765	-1.581	30.094	34.57	0.758	28.097	37.511	-0.823	31.013	36.983	-3.279	33.752	37.898	-0.859	35.381	34.708	0.353	35.247
C461Y.frame041	43.798	43.741	10.266	45.202	40.379	11.399	46.947	37.867	9.289	46.229	35.777	6.058	46.059	32.089	7.303	44.793	31.057	3.846	42.842	28.673	5.961	39.612	27.143	4.576	37.328	29.665	2.903	34.413	30.146	0.531	32.705	32.926	-1.369	29.881	34.337	0.682	27.914	37.189	-1.021	30.486	36.179	-3.76	33.109	37.704	-1.364	35.539	35.029	-0.006	35.342
C461Y.frame042	44.108	43.665	10.531	45.124	40.32	11.909	47.056	37.544	10.126	46.715	35.94	6.717	46.406	32.447	8.018	45.136	30.919	4.783	42.981	28.44	6.7	40.145	26.786	4.8	37.946	29.266	2.876	34.867	29.572	0.607	33.449	32.596	-1.329	30.527	34.42	0.527	28.971	37.534	-0.985	31.507	36.89	-3.71	34.42	37.64	-1.319	36.501	34.72	0.097	36.203
C461Y.frame043	44.065	43.433	10.483	45.242	40.13	11.813	46.985	37.399	9.868	46.386	36.277	6.269	46.869	32.632	7.214	45.361	31.032	4.14	43.235	28.351	5.981	39.898	26.789	5.021	37.831	29.264	3.032	35.116	29.791	0.459	33.128	32.738	-1.201	30.636	34.836	0.855	28.799	37.681	-0.84	31.395	37.057	-3.432	34.379	37.753	-1.107	35.882	34.595	0.36	35.86
C461Y.frame044	44.496	43.681	11.121	45.428	40.267	12.301	47.326	37.817	10.246	46.596	36.285	6.819	46.836	32.699	7.777	45.687	31.156	4.497	43.602	28.673	6.443	40.416	26.967	5.386	38.482	29.493	3.279	35.671	29.997	0.813	33.785	32.65	-1.281	31.318	34.535	0.834	29.371	37.679	-0.32	31.71	37.202	-3.318	34.97	37.654	-1.267	36.684	34.646	0.322	36.272
C461Y.frame045	43.972	43.26	10.846	44.854	39.766	12.156	46.746	36.899	10.672	46.29	35.126	7.393	45.846	31.607	8.54	44.6	30.51	5.115	42.254	28.369	7.105	39.236	26.764	5.461	37.998	29.355	2.933	35.389	30.073	0.258	33.348	32.806	-1.609	30.452	34.487	0.281	28.582	37.632	-1.042	31.35	37.008	-3.642	34.244	37.889	-1.254	36.369	34.908	0.139	35.846
C461Y.frame046	44.082	43.11	11	44.929	39.584	12.135	46.792	37.069	9.833	46.304	35.681	6.385	46.42	32.132	7.478	45.012	30.754	4.301	42.836	28.445	6.224	39.772	26.904	4.503	37.569	29.515	2.889	34.602	30.205	0.596	33.132	33.102	-1.392	30.462	35.012	0.684	29.123	38.052	-0.924	31.68	37.44	-3.505	34.585	38.062	-1.126	36.401	34.949	0.191	35.959
C461Y.frame047	44.29	43.6	10.542	45.359	40.163	11.651	47.231	37.646	9.784	46.407	35.764	6.521	46.503	32.206	8.008	45.183	30.612	4.813	42.741	28.213	6.38	39.653	26.555	4.691	38.205	29.412	2.59	34.87	29.847	0.672	32.776	32.299	-1.241	30.111	34.149	0.723	28.244	37.216	-0.63	30.602	36.223	-3.393	33.494	37.632	-1.231	35.895	34.841	-0.01	36.026
C461Y.frame048	44.103	43.207	10.323	45.351	39.905	12.036	46.995	37.328	10.016	46.317	35.887	6.627	46.363	32.215	8.025	45.267	30.835	4.778	43.166	28.32	6.591	39.991	26.574	5.35	37.7	29.066	3.569	35.183	29.618	0.931	33.654	32.469	-1.202	31.152	34.627	0.693	29.105	37.665	-0.682	31.602	36.994	-3.409	34.859	37.268	-1.473	36.164	34.189	0.571	35.963
C461Y.frame049	43.795	43.429	10.113	44.978	40.184	11.563	46.597	37.339	9.652	46.374	35.492	6.294	46.498	31.897	7.971	44.84	30.519	4.885	42.455	28.178	6.732	39.298	27.064	4.817	37.236	29.56	3.112	34.572	30.006	0.414	33.043	32.854	-1.648	30.397	34.523	0.355	28.626	37.707	-0.815	31.227	37.232	-3.58	34.283	37.56	-1.402	35.966	34.527	0.399	35.411
C461Y.frame050	44.276	43.828	10.224	44.835	40.61	11.898	46.833	37.623	10.307	46.284	36.547	6.68	46.104	32.864	7.617	44.691	31.714	4.27	42.629	28.969	5.763	39.445	27.276	4.914	37.383	29.897	2.936	34.746	30.314	0.19	32.852	33.112	-1.636	30.129	34.667	0.633	28.195	37.419	-0.872	30.745	36.886	-3.533	33.592	38.03	-1.295	35.422	34.958	0.171	35.261
C461Y.frame051	44.229	43.073	11.028	45.43	39.715	12.294	47.087	37.094	10.272	46.222	35.162	7.022	45.754	31.627	8.282	44.675	30.478	4.938	42.301	27.973	6.541	39.019	26.731	5.077	37.46	29.648	3.107	34.941	30.26	0.409	33.281	32.932	-1.639	30.276	34.529	0.39	28.549	37.609	-0.987	31.042	36.782	-3.65	34.045	37.51	-1.546	36.147	34.814	-0.002	35.863
C461Y.frame052	44.402	43.399	10.543	45.339	39.895	11.938	46.855	36.858	10.205	46.016	35.475	6.745	46.152	31.806	7.385	44.494	30.771	4.087	42.403	28.212	6.145	39.102	26.759	4.751	37.567	29.647	2.81	35.099	30.178	0.108	33.566	33.061	-1.818	30.715	34.85	0.192	28.935	37.864	-1.3	31.517	37.424	-3.997	34.325	38.195	-1.65	36.219	35.253	0.001	35.783
C461Y.frame053	44.225	43.291	10.691	45.204	39.789	11.932	47.091	36.885	10.06	46.434	35.233	6.764	45.875	31.685	8.038	44.951	30.24	4.775	42.529	27.89	6.462	39.328	26.817	4.596	37.591	29.517	2.413	34.893	30.172	-0.136	33.346	33.128	-1.848	30.784	34.602	0.411	28.925	37.559	-1.083	31.455	37.49	-3.982	34.671	37.956	-1.755	35.93	34.748	0.119	35.565
C461Y.frame054	43.855	43.692	10.803	44.861	40.25	12.092	46.859	37.647	10.089	46.57	36.296	6.577	46.577	32.755	7.758	45.342	31.284	4.39	43.378	28.662	6.109	40.068	27.197	4.798	37.601	29.667	3.26	34.816	29.999	0.573	33.362	33.047	-1.264	30.502	34.652	0.622	28.632	37.626	-0.792	31.54	37.403	-3.206	34.089	38.028	-0.616	36.237	34.913	0.458	35.937
C461Y.frame055	44.059	43.399	10.2	45.143	40.096	11.641	46.902	37.076	10.252	46.629	35.488	6.848	46.174	32.038	8.613	44.824	30.247	5.637	42.304	27.958	7.22	39.188	26.419	5.305	37.564	29.31	3.449	34.928	29.824	0.745	32.917	32.243	-1.355	30.478	34.335	0.854	28.809	37.509	-0.573	31.149	36.76	-3.52	34.451	37.049	-1.532	35.834	34.124	0.424	35.643
C461Y.frame056	44.134	43.31	10.918	45.354	40.053	12.376	46.983	37.648	9.991	46.11	36.642	6.445	46.442	32.994	7.61	45.144	31.102	4.574	42.765	28.46	5.85	39.752	26.808	4.29	37.643	29.566	2.546	34.685	30.272	0.215	33.388	33.196	-1.724	30.821	34.707	0.581	28.799	37.603	-0.778	31.44	37.563	-3.462	34.239	38.222	-0.942	36.09	35.075	0.459	35.774
C461Y.frame057	44.156	43.302	10.725	45.134	39.724	12.208	46.822	37.507	9.683	46.653	36.44	6.094	46.719	32.924	7.119	45.003	31.242	4.243	42.977	28.812	6.284	39.763	27.196	5.124	37.886	29.651	2.942	35.14	29.96	0.36	33.142	32.685	-1.215	30.099	34.057	0.83	28.076	36.924	-0.68	30.502	35.673	-3.319	33.316	37.226	-1.136	36.049	35.003	0.348	35.848
C461Y.frame058	44.432	43.323	10.136	45.474	40.057	11.513	46.963	37.083	9.761	46.557	35.322	6.604	46.185	31.677	7.691	44.788	29.854	4.689	42.196	27.693	6.528	38.939	26.488	5.002	37.827	29.46	2.764	35.016	29.959	0.118	32.907	32.872	-1.568	30.472	34.613	0.601	28.69	37.57	-0.827	31.371	37.083	-3.541	34.231	37.754	-1.223	36.015	34.701	0	35.62
C461Y.frame059	44.317	43.367	11.107	45.199	39.928	12.193	47.086	37.397	10.063	46.428	35.638	6.812	46.301	32.147	8.022	44.798	30.811	4.79	42.575	28.219	6.647	39.299	26.977	5.067	37.626	29.707	2.938	35.147	30.268	0.161	33.082	32.953	-1.616	30.17	34.57	-0.054	28.694	37.855	-1.227	31.331	37.491	-3.845	34.246	38.04	-1.409	36.247	35.187	0.161	35.522
C461Y.frame060	44.13	43.562	11.011	45.144	39.964	12.097	47.258	37.485	10.083	46.452	36.207	6.546	46.406	32.471	7.458	44.597	31.375	4.251	42.468	28.835	5.943	39.321	27.423	4.406	37.438	30.258	2.657	34.534	30.85	0.295	32.904	33.688	-1.716	30.147	35.003	0.549	28.323	37.947	-1.015	31.074	37.575	-3.622	33.772	38.527	-1.154	35.506	35.495	0.328	35.28
C461Y.frame061	44.434	42.952	10.779	45.216	39.703	12.126	46.983	37.085	9.996	46.327	36.693	6.157	46.705	32.991	6.872	45.287	31.363	3.686	43.23	28.816	5.622	40.085	27.401	3.984	37.59	29.763	2.644	34.547	29.981	0.602	32.973	32.8	-1.44	30.338	34.644	0.661	28.562	37.485	-1.024	31.172	36.552	-3.538	33.945	37.894	-1.154	35.769	34.887	0.418	35.732
C461Y.frame062	43.86	43.89	10.363	45.111	40.514	11.564	46.896	37.873	9.467	46.19	36.872	5.977	46.582	33.277	6.983	45.054	31.569	4.006	43.181	28.868	5.955	39.987	27.076	5.003	37.75	29.462	2.946	35.105	29.711	0.315	33.512	32.593	-1.598	31.078	34.646	0.523	29.413	37.703	-0.9	31.957	37.521	-3.764	35.135	37.337	-1.685	36.486	34.34	0.315	35.834
C461Y.frame063	44.38	43.007	10.752	45.32	39.515	11.638	46.8	36.986	9.256	46.001	36.122	5.687	46.481	32.437	6.56	44.643	31.025	3.469	42.746	28.528	5.671	39.494	27.05	4.263	37.598	29.574	2.379	34.923	30.395	-0.194	33.039	33.249	-1.899	30.494	34.787	0.579	28.335	37.45	-0.968	31.146	37.636	-3.634	34.228	38.296	-1.36	35.464	34.999	0.034	35.674
C461Y.frame064	44.232	43.442	10.368	45.051	40.138	11.991	46.974	37.368	10.262	46.477	36.056	6.649	46.812	32.443	7.844	45.279	30.903	4.749	42.975	28.472	6.578	39.988	26.9	4.605	37.681	29.397	2.816	34.711	29.865	0.322	33.19	32.848	-1.541	30.408	34.673	0.414	28.888	37.867	-1.185	31.661	36.936	-3.61	34.29	37.65	-0.947	36.024	34.445	0.396	35.624
C461Y.frame065	44.416	43.521	10.937	45.052	39.931	12.246	46.884	37.994	9.391	46.022	36.747	5.989	46.369	33.129	6.977	45.126	31.793	3.615	42.94	29.048	4.963	39.753	27.306	3.952	37.608	29.852	2.266	34.666	30.397	-0.138	32.415	33.09	-1.581	29.833	34.881	0.518	27.724	37.593	-0.938	30.327	36.674	-3.705	33.338	37.906	-1.578	35.072	34.706	-0.279	35.468
C461Y.frame066	44.414	43.415	11.134	45.077	39.829	12.408	46.925	37.107	10.379	46.426	35.936	6.782	46.031	32.234	7.473	44.585	31.361	4.024	42.616	28.78	5.905	39.449	27.136	4.575	37.585	29.909	2.717	34.561	30.157	0.349	32.719	32.999	-1.536	30.083	34.867	0.567	28.446	37.749	-1.082	31.015	36.772	-3.708	33.831	37.843	-1.514	35.568	34.918	0.279	35.471
C461Y.frame067	44.457	43.198	11.349	45.25	39.7	12.543	47.097	37.213	10.368	46.663	36.099	6.766	46.478	32.347	7.818	44.977	31.191	4.453	42.664	28.595	5.843	39.656	27.322	3.925	37.474	30.044	2.327	34.577	30.493	-0.036	32.706	33.336	-1.788	30.152	34.833	0.71	28.265	37.88	-0.712	30.849	37.64	-3.491	33.839	38.131	-1.134	35.372	35.034	0.398	35.623
C461Y.frame068	44.415	43.766	11.016	45.054	40.261	12.508	47.307	37.782	10.624	47.221	36.357	7.09	46.461	32.75	7.998	45.735	31.324	4.647	43.428	28.851	6.264	40.457	27.126	4.7	37.896	29.639	3.197	34.957	29.93	0.783	33.299	32.881	-1.168	30.629	34.699	0.882	28.841	37.778	-0.49	31.417	36.936	-3.139	34.167	37.804	-0.521	36.002	34.583	0.541	35.882
C461Y.frame069	44.542	43.437	10.575	45.206	39.892	12.147	46.76	36.794	10.593	46.385	35.787	6.943	45.824	32.089	7.908	44.634	30.881	4.425	42.494	28.256	6.419	39.108	26.768	5.548	37.213	29.223	3.267	34.42	29.642	0.782	32.743	32.455	-1.173	30.196	34.474	0.892	27.986	37.368	-0.511	30.64	36.829	-3.408	33.607	37.699	-1.205	35.725	34.791	0.241	35.613
C461Y.frame070	44.204	43.763	10.501	45.136	40.226	11.658	46.977	37.752	9.355	46.106	36.341	5.869	46.407	32.813	7.31	45.003	31.12	4.295	42.736	28.52	5.953	39.713	26.932	4.314	38.007	29.699	2.381	35.083	30.082	0.042	33.099	32.693	-1.759	30.213	34.116	0.331	28.103	37.104	-0.886	30.627	36.835	-3.806	33.397	37.635	-1.462	36.003	34.998	-0.3	35.753
C461Y.frame071	43.826	43.673	10.653	45.112	40.32	12.044	47.057	37.701	10.117	46.577	35.976	6.825	46	32.435	7.984	44.977	30.737	4.788	42.549	28.165	6.426	39.445	26.846	4.819	37.515	29.627	3.143	34.807	30.352	0.653	33.161	33.249	-1.239	30.304	34.857	0.652	28.211	37.753	-0.73	30.923	37.26	-3.575	33.792	38.302	-1.11	35.998	35.487	0.303	35.72
C461Y.frame072	44.312	43.591	10.594	45.249	40.088	12.065	46.991	37.217	10.304	46.624	35.724	6.765	46.256	32.153	8.179	44.844	30.586	4.9	42.579	28.274	6.804	39.405	27.059	4.837	37.743	29.759	2.917	35.176	30.38	0.258	33.096	33.243	-1.412	30.396	34.724	0.682	28.701	37.86	-0.741	31.349	37.571	-3.465	34.189	38.203	-1.162	36.197	35.087	0.181	35.633
C461Y.frame073	43.875	43.91	10.317	45.104	40.637	11.73	46.88	37.97	9.431	46.542	36.718	5.841	46.895	33.157	7.274	45.596	31.523	3.99	43.572	28.839	5.834	40.306	27.084	4.405	38.106	29.663	2.611	35.126	30.349	0.224	32.768	32.999	-1.286	30.542	34.989	1.094	28.736	37.758	-0.915	31.453	37.245	-3.546	34.354	38.159	-1.308	35.542	34.943	0.363	35.833
C461Y.frame074	44.029	43.531	10.491	45.159	40.116	12.023	46.746	37.448	10.015	46.179	36.328	6.395	46.411	32.766	7.494	44.978	31.268	4.471	43.022	28.725	6.433	39.717	27.279	5.045	37.654	29.77	3.131	35.14	30.097	0.259	33.463	32.95	-1.672	30.52	34.516	0.287	28.72	37.607	-1.161	31.432	37.456	-3.88	34.374	37.651	-1.537	35.959	34.723	0.237	35.638
C461Y.frame075	44.141	44.025	10.92	45.047	40.501	12.046	46.912	38.232	9.716	46.524	37.114	6.054	47.111	33.566	7.389	45.642	31.897	4.229	43.668	29.394	6.182	40.701	27.53	4.821	38.429	29.934	2.863	35.474	30.131	0.545	33.537	32.925	-1.191	30.782	34.568	0.962	28.952	37.456	-0.595	31.487	36.909	-3.401	34.281	37.687	-0.868	36.4	34.733	0.465	36.089
C461Y.frame076	44.499	43.057	11.414	45.825	39.536	12.026	47.365	37.059	9.574	46.622	35.506	6.253	46.411	31.864	7.486	44.834	30.467	4.411	42.621	27.927	6.017	39.207	26.759	4.437	37.763	29.663	2.493	35.008	30.351	-0.081	33.27	33.41	-1.636	30.803	35.131	0.663	28.832	37.984	-0.933	31.552	37.306	-3.411	34.243	38.253	-0.857	35.852	35.036	0.365	35.798
C461Y.frame077	44.335	43.297	10.428	45.475	39.764	11.568	47.108	37.19	9.334	46.364	36.265	5.481	46.556	32.699	6.763	44.864	30.982	3.839	42.81	28.851	6.171	39.669	26.996	5.254	37.631	29.412	3.117	34.834	29.458	0.478	33.182	32.403	-1.42	30.746	34.46	0.857	28.957	37.34	-0.981	31.707	36.627	-3.575	34.662	37.226	-1.375	35.701	34.105	0.551	35.649
C461Y.frame078	44.543	43.321	10.628	45.159	39.729	11.927	47.006	37.102	9.673	46.255	35.811	6.154	46.32	32.191	7.579	44.877	30.625	4.444	42.637	28.294	6.401	39.597	26.806	4.446	37.943	29.579	2.568	35.035	30.147	0.049	33.247	33.005	-1.708	30.743	34.882	0.499	29.035	37.959	-1.038	31.707	37.302	-3.619	34.47	38.014	-1.154	36.436	34.988	0.078	35.991
C461Y.frame079	44.267	43.426	10.725	45.112	40.087	12.087	46.774	37.292	10.162	46.374	35.848	6.719	46.341	32.363	8.078	45.573	30.684	4.701	42.876	28.346	6.191	39.814	26.501	4.896	37.58	28.953	2.988	34.58	29.539	0.657	32.889	32.57	-1.112	30.351	34.618	0.951	28.462	37.502	-0.733	30.914	36.169	-3.241	34.003	37.408	-1.176	35.819	34.433	0.41	35.68
C461Y.frame080	44.096	43.698	10.341	45.081	40.268	11.923	46.794	37.45	9.995	46.769	36.641	6.304	46.913	32.918	7.11	45.225	31.692	3.849	43.366	29.076	5.849	40.537	26.968	4.537	38.153	29.555	3.028	35.209	29.876	0.769	33.341	32.625	-1.128	30.955	34.599	1.052	29.03	37.484	-0.583	31.519	37.033	-3.37	34.717	37.617	-1.451	36.183	34.461	0.331	35.938
C461Y.frame081	44.297	42.972	10.56	45.32	39.543	11.751	47.307	37.375	9.295	46.666	35.565	6.147	46.528	32.094	7.885	44.951	30.568	4.879	42.74	28.036	6.795	39.521	26.607	5.203	37.671	29.334	3.157	34.984	29.459	0.398	33.26	32.267	-1.531	30.633	34.32	0.49	28.771	37.312	-1.102	31.459	37.011	-3.819	34.399	37.173	-1.46	35.955	34.14	0.471	35.708
C461Y.frame082	44.059	43.381	10.627	45.307	40.127	12.063	46.852	37.409	9.93	46.498	36.17	6.299	46.495	32.572	7.649	44.82	31.216	4.386	42.391	28.831	6.091	39.458	27.167	4.347	37.867	30.091	2.559	35.065	30.413	0.036	33.153	32.977	-2.005	30.487	34.697	-0.045	28.9	37.978	-1.309	31.427	37.097	-3.927	34.359	38.039	-1.703	35.698	34.887	0.077	35.545
C461Y.frame083	44.522	43.49	10.886	45.341	40.125	12.554	47.092	37.445	10.384	46.749	36.677	6.621	46.726	32.958	7.567	45.238	31.697	4.13	43.241	29.193	6.251	40.148	27.294	4.925	37.954	29.795	2.967	35.032	30.165	0.528	33.34	33.097	-1.124	30.54	34.7	0.934	28.638	37.524	-0.842	31.336	36.58	-3.312	34.211	37.678	-0.992	35.777	34.678	0.631	35.796
C461Y.frame084	44.189	43.338	10.714	45.385	39.962	11.802	47.264	37.738	9.355	46.506	36.52	5.778	46.54	33.095	7.421	45.136	31.042	4.479	42.965	28.658	6.487	39.854	27.031	5.03	37.717	29.523	3.122	34.997	29.953	0.489	33.248	32.819	-1.297	30.495	34.344	0.76	28.506	37.222	-0.745	31.26	36.717	-3.374	33.905	37.778	-0.949	35.83	34.743	0.503	35.511
C461Y.frame085	44.026	43.495	10.932	45.227	40.043	12.104	46.946	37.403	9.783	46.369	36.359	6.126	46.398	32.651	7.277	45.021	31.369	4	43.043	28.726	5.73	39.935	27.438	4.16	38.002	30.281	2.597	35.238	30.601	0.214	33.473	33.605	-1.466	30.616	35.163	0.361	28.881	38.146	-1.333	31.904	37.886	-3.619	34.401	38.694	-0.855	36.221	35.615	0.531	35.834
C461Y.frame086	44.669	43.258	10.374	45.427	39.795	11.721	47.239	37.051	9.962	46.539	35.84	6.421	46.611	32.119	7.118	45.02	30.929	4.022	43.058	28.243	6.006	39.823	26.666	5.027	37.759	29.358	3.122	34.858	29.91	0.667	32.859	32.609	-1.096	30.172	34.325	0.979	28.242	37.182	-0.368	30.534	36.51	-3.317	33.528	37.339	-1.227	35.758	34.679	0.433	35.705
C461Y.frame087	44.228	43.06	10.896	45.043	39.638	12.134	47.023	37.155	10.21	46.717	35.969	6.659	46.573	32.265	7.807	45.518	30.892	4.47	42.873	28.721	6.001	39.95	27.143	3.96	37.88	29.703	2.219	35.151	30.201	-0.179	33.184	33.105	-1.572	30.514	34.69	0.735	28.693	37.696	-0.543	31.353	37.089	-3.111	34.11	38.344	-0.94	35.911	35.167	0.23	35.948
C461Y.frame088	44.12	43.687	10.292	45.177	40.342	11.655	46.927	37.533	9.857	46.42	36.399	6.341	46.408	32.779	7.605	45.243	31.146	4.481	43.006	28.882	6.671	40.133	27	5.127	37.825	29.343	3.321	35.083	29.956	0.703	32.841	32.736	-0.717	30.587	34.925	1.437	28.714	37.553	-0.59	31.266	36.534	-3.129	34.136	37.566	-0.897	35.919	34.494	0.523	36.016
C461Y.frame089	44.261	43.579	11.093	45.042	39.928	11.978	47.042	37.969	9.464	46.305	36.414	6.06	46.499	32.863	7.562	44.96	31.309	4.374	42.9	28.856	6.3	40.122	27.191	4.383	38.036	29.789	2.802	35.076	30.161	0.541	33.063	32.918	-1.224	30.445	34.69	0.973	28.638	37.771	-0.496	31.169	37.003	-3.193	34.065	38.093	-1.07	35.718	34.949	0.35	35.785
C461Y.frame090	43.969	43.524	10.798	44.9	40.219	12.193	46.671	37.408	10.4	46.13	36.131	6.85	46.297	32.478	7.799	44.866	31.064	4.428	42.618	28.548	6.194	39.53	27.171	4.364	37.703	30.091	2.653	34.929	30.632	0.129	32.632	33.234	-1.24	30.218	34.808	1.215	28.109	37.506	-0.388	30.816	37.163	-3.035	33.434	38.484	-0.447	35.68	35.418	0.568	35.662
C461Y.frame091	43.984	43.591	10.596	44.946	40.23	12.069	46.97	37.604	10.174	47.202	36.419	6.478	46.905	32.94	7.904	45.387	31.514	4.662	43.352	28.748	6.312	40.24	27.075	4.838	38.073	29.537	2.978	35.211	29.731	0.608	33.299	32.671	-1.106	30.761	34.647	0.803	28.937	37.521	-0.822	31.65	36.544	-3.372	34.457	37.6	-1.113	36.062	34.402	0.404	35.915
C461Y.frame092	44.138	43.194	10.798	45.187	39.932	12.449	46.964	37.31	10.28	46.592	35.912	6.75	46.345	32.216	7.932	44.905	30.966	4.645	42.521	28.609	6.344	39.253	26.894	5.244	37.37	29.424	3.268	34.682	29.99	0.698	32.896	32.765	-1.348	30.147	34.547	0.747	28.547	37.683	-0.921	31.181	37.384	-3.544	34.29	37.744	-1.377	35.611	34.49	0.21	35.413
C461Y.frame093	44.034	43.367	10.755	44.869	39.929	12.25	46.893	37.454	10.04	46.55	36.471	6.417	46.629	32.865	7.599	45.129	31.228	4.464	42.965	28.788	6.194	39.836	26.866	5.175	37.942	29.531	3.005	35.192	29.915	0.573	33.131	32.805	-1.042	30.497	34.581	0.868	28.496	37.47	-0.621	31.147	36.939	-3.264	33.941	37.898	-0.877	35.997	35.031	0.71	35.687
C461Y.frame094	44.257	43.269	11.009	45.306	39.704	11.828	46.886	37.39	9.332	46.161	36.053	5.889	46.388	32.478	7.153	44.842	31.065	4.015	42.718	28.628	5.865	39.674	27.03	4.452	37.609	29.66	2.627	34.691	29.937	0.184	32.871	32.887	-1.459	30.367	34.753	0.926	28.635	37.817	-0.731	31.227	37.314	-3.4	34.459	37.714	-1.547	35.496	34.609	0.512	35.498
C461Y.frame095	44.331	42.942	10.837	45.471	39.551	12.062	47.112	36.901	9.825	46.465	35.328	6.417	45.856	31.614	7.454	44.085	30.434	4.33	41.967	28.057	6.325	38.76	26.685	4.852	37.328	29.413	2.83	34.836	30.136	0.123	32.795	32.858	-1.379	30.143	34.499	0.662	28.165	37.363	-0.907	30.781	37.153	-3.582	33.782	37.841	-1.3	35.762	34.868	0.301	35.397
C461Y.frame096	44.056	43.392	10.481	45.119	40.055	11.748	46.739	37.586	9.404	45.835	35.713	6.276	46.197	32.167	7.655	44.553	30.62	4.569	42.535	28.029	6.48	39.137	26.812	5.023	37.472	29.384	2.751	34.526	29.926	0.398	32.5	32.924	-1.178	29.68	34.551	0.835	28.115	37.698	-0.842	30.863	37.08	-3.449	33.645	37.681	-0.978	35.504	34.543	0.359	35.314
C461Y.frame097	44.413	42.996	10.995	45.301	39.656	12.145	46.799	36.947	9.954	46.583	35.886	6.272	46.558	32.322	7.424	45.183	31.127	4.036	42.915	28.667	5.885	39.831	27.146	4.54	37.629	29.648	2.832	34.763	30.117	0.452	33.314	33.045	-1.494	30.395	34.616	0.605	28.429	37.547	-0.802	31.275	37.4	-3.303	34.012	38.123	-0.817	35.923	34.933	0.431	35.894
C461Y.frame098	43.788	43.79	10.642	45.025	40.392	11.598	46.969	37.967	9.424	46.649	36.749	5.825	47.164	33.187	6.937	45.464	31.474	3.928	43.357	29.079	5.953	40.521	27.162	4.13	38.286	29.762	2.6	35.008	30.002	0.659	33.073	32.782	-1.127	30.534	34.604	0.905	28.53	37.504	-0.49	30.96	37.003	-3.389	33.931	37.729	-1.005	36.19	34.623	0.132	35.847
C461Y.frame099	44.381	43.289	10.433	45.433	39.825	11.623	47.283	37.209	9.455	46.436	36.162	5.827	46.243	32.445	6.96	44.894	31.145	3.735	42.587	28.897	5.674	39.57	26.927	4.575	37.541	29.517	2.671	34.814	30.075	0.121	33.109	33.122	-1.665	30.585	34.799	0.532	28.722	37.88	-0.726	30.934	37.47	-3.771	34.133	37.823	-1.662	36.159	34.946	-0.067	35.545
C461Y.frame100	44.192	43.288	11.336	45.183	39.896	12.58	46.894	37.358	10.488	46.453	36.035	7.058	46.494	32.244	7.79	44.821	31.08	4.524	42.666	28.691	6.4	39.528	27.184	4.92	37.748	29.885	3.003	34.846	30.376	0.581	33.386	33.393	-1.125	30.348	35.019	0.51	28.551	38.201	-0.769	31.387	38.219	-3.319	34.116	38.464	-0.783	36.217	35.412	0.545	35.637
C514R.frame001	47.198	39.924	5.648	46.315	37.635	8.527	47.273	34.786	6.069	46.502	33.5	2.468	46.211	29.823	3.655	43.137	29.355	1.448	41.843	27.368	4.489	38.52	25.719	5.428	35.304	27.686	4.484	31.798	26.524	3.599	32.403	28.237	0.347	30.25	31.23	-0.284	29.237	31.429	-3.937	32.826	31.457	-5.195	34.478	33.216	-2.342	36.944	31.205	-0.331	36.027
C514R.frame002	47.146	39.918	5.628	46.717	37.688	8.836	47.687	34.699	6.74	46.741	33.232	3.24	46.553	29.505	4.097	43.194	29.217	2.256	42.187	27.191	5.229	38.814	25.422	5.732	35.629	27.291	4.919	32.417	26.826	2.962	32.753	28.393	-0.328	30.567	31.465	-0.134	29.393	32.178	-3.738	32.96	32.648	-4.866	34.874	33.312	-1.674	36.732	30.539	0.207	36.412
C514R.frame003	46.933	41.219	5.876	46.708	38.508	8.491	47.735	35.708	6.148	46.602	33.952	2.952	46.246	30.661	4.613	43.583	29.526	2.199	42.319	27.337	5.026	39.155	25.196	5.13	35.987	27.155	4.471	32.961	26.764	2.065	33.124	28.251	-1.326	30.976	31.468	-1.023	30.04	32.07	-4.557	33.66	31.824	-5.914	35.156	33.478	-2.944	36.584	31.001	-0.394	36.22
C514R.frame004	46.794	40.661	5.434	46.592	38.861	8.757	47.51	35.538	7.09	46.714	33.825	3.818	46.713	30.285	4.716	44.109	29.22	2.081	42.497	27.19	4.694	39.254	25.192	4.764	35.996	27.166	4.372	32.46	26.502	3.341	32.913	28.082	-0.108	30.754	31.125	-0.308	29.667	31.462	-3.9	33.087	31.031	-5.336	34.69	33.101	-2.55	37.085	31.025	-0.72	36.465
C514R.frame005	47.201	40.846	6.312	46.755	38.558	9.312	47.524	35.493	7.327	46.892	33.637	4.012	46.902	30.006	5.249	44.337	28.764	2.737	42.628	27.112	5.696	39.343	25.145	6.138	36.452	27.069	4.88	33.378	26.619	2.43	33.61	27.741	-1.107	31.83	31.066	-0.888	31.048	31.576	-4.683	34.736	31.254	-5.478	36.245	32.711	-2.266	37.139	30.165	0.33	36.732
C514R.frame006	46.796	40.677	5.886	46.563	38.183	8.784	47.369	35.02	6.635	46.38	33.289	3.379	45.883	29.76	4.462	43.147	29.529	1.765	41.424	27.392	4.384	38.272	25.352	3.813	35.133	27.103	4.79	32.068	27.329	2.483	32.994	29.217	-0.737	30.758	32.209	-1.217	29.968	31.953	-5.007	33.601	32.831	-5.767	35.164	33.662	-2.38	36.829	31.112	-0.155	36.119
C514R.frame007	47.477	41.366	6.585	46.747	38.337	8.887	48.087	35.755	6.386	47.1	33.772	3.275	46.429	30.408	4.982	44.105	29.13	2.253	42.451	27.601	5.376	39.324	25.476	5.348	36.057	27.063	4.277	32.851	26.668	2.35	32.885	28.835	-0.89	30.589	31.684	-0.148	29.646	32.681	-3.705	33.078	32.617	-5.471	34.936	34.196	-2.577	36.583	31.521	-0.334	36.118
C514R.frame008	46.41	41.168	6.62	46.525	37.567	7.877	47.587	34.852	5.335	46.405	33.202	2.186	46.243	29.827	3.827	43.002	29.041	1.958	41.837	27.35	5.155	38.539	25.526	5.639	35.382	27.322	4.878	32.332	27.428	2.573	32.602	29.356	-0.616	30.121	32.333	-0.334	29.233	33.137	-4.051	32.808	32.852	-5.288	34.639	33.833	-1.995	36.298	31.1	0.038	36.071
C514R.frame009	46.508	41.993	7.179	46.73	38.351	8.201	47.464	35.731	5.538	46.284	34.062	2.441	46.604	30.787	4.391	43.64	29.099	2.547	42.206	27.312	5.51	38.763	25.595	5.314	35.634	27.339	4.207	32.353	27.018	2.544	32.122	28.806	-0.773	29.633	31.684	-0.769	28.571	31.636	-4.43	32.047	32.065	-5.838	33.949	33.731	-2.897	35.589	31.28	-0.457	35.503
C514R.frame010	46.76	41.52	6.521	46.713	37.885	7.424	47.643	35.243	4.748	46.37	33.295	1.796	45.939	29.771	3.114	42.595	28.582	1.392	41.917	27.065	4.797	38.769	25.298	5.842	35.544	27.107	4.822	32.463	26.634	2.697	32.214	28.304	-0.68	30.218	31.445	0.231	28.618	32.413	-3.122	32.035	32.332	-5.044	34.161	33.225	-1.979	35.912	30.247	-0.241	36.165
C514R.frame011	46.597	40.986	5.092	46.254	37.515	6.566	46.696	34.278	4.728	45.523	32.169	1.895	45.467	28.709	3.334	42.205	28.029	1.613	41.108	26.4	4.868	37.743	25.055	5.928	34.672	27.075	5.273	31.464	26.804	3.33	31.164	28.244	-0.29	29.349	31.431	0.297	27.967	32.36	-3.102	31.19	31.712	-5.067	33.469	32.721	-2.213	35.213	29.946	-0.189	35.451
C514R.frame012	46.993	41.539	6.859	46.276	37.997	8.059	47.006	35.053	5.659	46.238	33.431	2.265	46.189	29.847	3.557	43.038	29.082	1.556	41.825	27.408	4.673	38.579	25.594	5.472	35.344	27.574	4.713	32.417	27.315	2.365	32.058	28.991	-0.935	29.853	31.952	-0.151	28.587	32.991	-3.527	31.777	32.792	-5.442	34.147	33.936	-2.523	35.735	31.287	-0.22	35.734
C514R.frame013	46.377	41.435	6.129	46.763	38.226	8.014	47.684	35.584	5.314	46.587	34.136	2.037	47.072	30.514	3.332	43.77	29.322	1.752	42.713	27.556	4.947	39.531	25.43	5.221	36.092	26.962	4.555	33.112	26.326	2.168	32.419	27.806	-1.3	30.479	30.806	-0.036	29.176	32.05	-3.494	32.528	32.462	-5.268	34.35	33.512	-1.966	36.292	30.854	-0.148	36.301
C514R.frame014	45.872	42.244	6.844	46.848	39.095	8.952	47.514	36.03	6.927	46.794	34.052	3.796	46.619	30.569	5.31	43.98	29.417	2.719	42.317	27.335	5.472	38.876	25.513	5.287	35.643	27.397	4.506	32.409	27.277	2.592	32.022	29.165	-0.696	29.826	32.087	0.163	28.514	33.535	-3.049	31.818	33.347	-4.947	33.767	34.448	-1.736	35.594	31.437	-0.01	36.035
C514R.frame015	45.479	42.284	7.35	46.748	38.767	8.277	47.388	36.077	5.54	46.101	34.098	2.559	46.225	30.802	4.468	43.603	28.978	2.266	42.162	27.028	5.318	38.862	25.181	4.852	35.462	26.994	4.486	32.344	26.748	2.378	32.35	28.846	-0.884	30.305	31.937	0.111	29.253	33.486	-3.122	32.354	32.88	-5.21	34.769	33.628	-2.412	36.029	30.927	-0.145	35.875
C514R.frame016	45.259	42.65	8.204	46.427	39.237	9.21	47.705	36.373	6.843	46.63	34.237	3.866	46.446	31.129	6.033	44.745	28.981	3.345	42.782	27.475	6.085	39.682	25.252	6.052	36.346	26.653	4.91	33.32	26.301	2.567	33.199	28.453	-0.57	30.844	31.461	-0.36	29.94	33.23	-3.619	33.32	32.59	-5.26	35.101	33.558	-2.11	37.028	30.857	-0.033	36.44
C514R.frame017	45.339	42.81	7.955	46.938	39.333	8.843	47.556	36.409	6.606	47.179	33.917	3.77	46.255	30.223	4.46	43.84	29.778	1.62	42.217	27.005	3.578	38.874	25.164	3.502	35.454	26.807	4.014	32.04	27.01	2.221	31.87	29.056	-0.813	29.669	32.148	-0.092	28.387	33.413	-3.372	31.867	33.398	-5.081	34.001	34.776	-2.31	35.968	31.996	-0.545	36.254
C514R.frame018	45.005	42.93	7.789	46.4	39.594	8.953	47.584	36.572	6.886	46.618	34.493	3.911	46.209	31.319	5.838	44.244	29.77	3.004	42.338	27.435	5.337	39.069	25.479	4.818	35.747	27.166	4.228	32.479	27.011	2.245	32.378	29.014	-0.875	30.218	31.951	0.073	28.742	33.56	-3.171	32.081	33.173	-5.021	34.42	34.368	-2.267	35.659	31.392	-0.303	35.955
C514R.frame019	46.335	42.536	8.832	46.518	38.981	9.926	47.459	35.908	7.903	46.963	34.526	4.442	46.682	30.696	5.027	44.055	29.889	2.4	42.314	27.553	4.601	39.384	25.195	4.089	35.837	26.547	3.71	32.347	25.353	2.795	32.888	27.364	-0.213	30.979	30.517	-0.286	29.945	31.13	-3.87	33.472	30.779	-5.331	34.989	33.235	-2.894	37.211	31.205	-0.564	36.149
C514R.frame020	46.019	41.436	7.242	46.992	37.746	7.795	47.415	34.674	5.631	46.024	33.579	2.354	45.932	29.852	3.433	43.223	28.996	1.039	42.223	26.654	3.798	38.908	24.982	3.98	35.827	26.935	3.388	32.333	25.901	3.083	32.744	27.622	-0.24	30.536	30.73	-0.751	29.692	30.782	-4.409	33.183	30.554	-5.905	34.552	32.862	-3.345	36.226	30.958	-0.528	35.99
C514R.frame021	46.069	42.008	7.269	46.378	38.685	9.242	47.116	35.54	7.225	46.652	34.028	3.771	46.296	30.451	5.206	44.312	29.298	2.034	42.169	27.385	4.525	38.942	25.352	4.185	35.649	27.099	3.805	32.199	25.87	3.082	32.592	27.876	-0.223	30.683	30.995	-0.469	29.672	31.473	-4.016	33.175	31.736	-5.531	34.969	34.202	-3.119	36.397	31.626	-0.634	36.096
C514R.frame022	45.18	42.665	7.971	46.4	39.295	9.148	47.112	36.27	7.042	46.493	34.644	3.526	46.482	30.986	4.727	43.906	30.056	2.08	42.68	27.976	5.004	39.517	25.764	5.241	36.477	27.465	3.879	33.012	27.124	2.324	32.445	28.5	-1.1	30.123	31.406	-0.689	28.909	32.176	-4.07	32.261	31.893	-5.791	34.448	33.443	-3.028	35.894	31.033	-0.327	35.87
C514R.frame023	45.402	42.632	7.946	46.402	39.059	8.991	47.299	36.079	6.937	46.505	34.378	3.582	46.371	30.795	4.464	43.466	29.698	2.027	42.413	27.272	4.778	39.142	25.296	4.772	35.736	26.797	4.119	32.126	25.617	3.318	32.768	27.638	0.201	30.601	30.814	0.282	29.862	30.94	-3.476	33.444	30.985	-4.937	34.603	33.685	-2.493	36.932	31.624	-0.168	36.131
C514R.frame024	47.335	41.037	5.664	46.768	37.864	7.755	46.731	34.066	6.666	46.187	33.547	2.97	45.803	30.006	4.18	42.986	28.93	1.76	41.727	27.093	4.748	38.552	25.46	6.102	35.219	27.114	5.121	31.903	26.225	3.458	32.87	27.844	0.173	30.815	30.962	-0.423	30.184	30.355	-4.039	32.496	32.892	-5.745	34.843	33.271	-2.909	36.527	30.993	-0.156	35.874
C514R.frame025	46.273	42.072	7.474	46.515	38.296	8.127	46.656	35.243	6.036	45.572	34.1	2.656	45.969	30.385	3.518	42.939	29.345	1.47	41.974	27.514	4.728	38.777	25.66	5.759	35.422	27.196	5.148	32.232	26.446	3.089	32.131	28.074	-0.348	29.943	31.044	-0.102	29.113	31.064	-3.715	32.065	33.032	-5.229	33.799	33.341	-1.792	35.887	30.672	-0.107	35.746
C514R.frame026	46.447	42.035	7.492	46.853	38.223	8.119	46.662	34.851	6.303	46.306	33.754	2.741	46.071	30.14	2.64	42.742	29.206	1.076	42.064	27.362	4.385	38.94	25.49	5.228	35.428	27.019	4.32	32.447	26.596	2.05	32.271	28.75	-1.127	30.193	31.87	-0.619	29.096	32.159	-4.202	32.261	33.929	-5.435	34.03	34.475	-2.06	35.88	31.524	-0.292	35.915
C514R.frame027	47.171	41.783	7.517	46.74	38.25	8.616	46.877	34.72	7.298	46.447	34.489	3.538	46.463	30.587	3.89	43.447	29.745	1.76	42.171	27.528	4.654	38.944	25.794	5.606	35.566	27.41	5.05	32.175	26.526	3.396	33.088	28.122	0.015	30.629	31.069	0.367	30.026	31.408	-3.374	32.863	33.68	-4.665	34.488	33.836	-1.288	36.649	30.942	0.221	36.194
C514R.frame028	46.545	41.872	7.833	46.42	38.143	8.616	46.814	34.876	6.691	46.066	33.925	2.987	46.25	30.306	4.154	43.428	29.141	1.998	42.312	27.147	5.046	38.876	25.399	5.08	35.628	27.017	4.485	32.291	26.962	2.788	32.451	28.782	-0.564	30.155	31.723	-0.303	29.429	31.863	-3.972	32.314	34.132	-4.979	34.069	34.296	-1.596	36.01	31.29	-0.257	35.978
C514R.frame029	47.276	41.504	7.335	46.931	37.786	8.307	46.897	34.289	6.942	46.487	33.87	3.192	46.403	30.162	4.183	43.564	29.243	1.771	42.055	27.345	4.791	38.551	25.681	5.173	35.386	27.653	4.265	32.567	27.536	1.955	32.55	29.703	-1.201	30.042	32.248	-0.027	29.087	33.153	-3.625	31.907	35.606	-4.418	35.033	34.336	-2.572	36.206	31.595	-0.219	35.794
C514R.frame030	47.144	41.499	8.325	46.878	37.757	9.083	46.79	34.766	6.704	46.276	33.877	3.109	46.522	30.192	4.281	43.904	29.014	1.763	42.414	27.24	4.826	39.223	25.368	5.158	35.742	27.092	4.928	32.735	26.754	2.572	32.231	28.313	-0.79	30.062	31.364	-0.298	29.201	31.46	-3.976	32.008	33.68	-5.12	34.115	33.647	-1.986	35.86	30.93	0.056	36.123
C514R.frame031	47.744	41.249	7.079	46.865	37.619	8.007	46.586	34.562	6.016	45.857	34.555	2.258	45.763	30.765	2.684	42.548	29.612	0.74	41.402	27.84	3.954	38.297	25.659	4.237	34.755	27.362	4.412	31.333	27.025	2.586	32.575	28.938	-0.38	30.269	31.969	-0.575	29.418	31.753	-4.305	31.773	34.51	-5.636	33.744	34.899	-2.535	35.876	32.047	-0.989	35.663
C514R.frame032	46.245	41.405	4.997	46.539	37.959	6.754	46.415	34.409	5.176	45.584	33.603	1.449	46.172	30.048	2.748	43.204	28.603	1.095	42.268	27.137	4.43	39.162	25.149	5.492	35.727	26.443	4.993	32.253	25.732	3.33	32.563	27.14	-0.148	30.223	30.121	-0.432	29.697	29.949	-4.061	32.299	32.321	-5.425	33.859	32.831	-2.076	35.721	30.065	-0.363	35.426
C514R.frame033	46.822	41.316	5.625	46.627	37.687	6.788	46.112	34.244	5.221	45.232	32.879	1.722	45.386	29.491	3.353	42.202	28.398	1.381	41.322	26.883	4.617	38.152	25.158	5.696	34.749	26.904	4.917	31.538	26.171	3.069	32.289	27.878	-0.281	29.847	30.82	-0.551	28.757	30.664	-4.085	31.899	32.263	-5.5	34.103	32.976	-2.469	35.699	30.359	-0.227	35.295
C514R.frame034	46.91	41.732	6.525	46.54	38.249	7.821	46.745	34.85	6.163	45.976	33.783	2.808	46.014	30.212	4.374	43.5	29.103	1.721	41.73	27.491	4.602	38.566	25.409	4.751	35.308	27.133	4.245	32.118	27.161	2.152	31.775	29.717	-0.587	28.945	31.96	0.327	28.371	33.05	-3.187	31.172	35.514	-3.825	34.757	34.227	-2.927	35.88	31.282	-0.683	35.55
C514R.frame035	46.887	42.017	7.147	46.485	38.385	8.271	46.72	34.875	6.917	46.397	34.241	3.263	46.085	30.643	4.436	43.306	29.33	2.129	41.634	27.442	4.962	38.48	25.395	5.43	35.267	27.264	4.609	32.439	26.97	2.113	31.652	29.185	-0.818	28.849	31.399	0.169	28.041	32.507	-3.416	30.568	35.133	-4.09	33.959	33.82	-2.848	35.383	31.175	-0.381	35.554
C514R.frame036	46.704	41.495	5.936	46.194	37.973	7.403	46.3	34.576	5.809	45.56	33.608	2.215	45.406	29.899	3.236	42.221	28.98	1.593	41.345	26.955	4.627	37.994	25.352	5.316	35.216	27.465	3.836	31.896	27.289	2.15	30.95	29.481	-0.736	28.299	32.114	-0.251	27.697	32.344	-3.866	30.618	34.633	-5.075	33.41	33.994	-2.688	34.677	31.146	-0.317	34.84
C514R.frame037	47.364	40.848	5.456	46.876	37.381	6.989	46.366	33.669	5.891	45.446	33.452	2.264	45.438	29.886	2.823	42.29	28.954	0.872	41.223	27.45	4.098	38.031	25.277	4.553	34.546	27.019	4.375	31.413	26.953	2.224	30.963	29.489	-0.627	28.156	31.898	0.11	27.208	32.805	-3.487	30.122	35.2	-4.362	33.042	34.288	-2.216	34.508	31.337	-0.201	35.016
C514R.frame038	46.941	40.862	6.588	46.679	37.263	7.473	46.636	33.937	5.799	45.871	32.678	2.369	45.561	29.263	4.047	42.508	28.376	1.857	41.425	26.682	5.033	37.983	25.068	5.42	35.416	27.428	3.781	32.162	27.713	1.929	31.285	30.13	-0.816	28.503	32.152	0.884	27.553	33.996	-2.31	30.785	36.022	-2.865	34.008	34.068	-2.313	35.303	31.038	-0.227	35.428
C514R.frame039	46.89	41.091	8.406	46.364	37.34	8.802	46.178	33.966	6.955	45.822	34.39	3.199	45.792	30.56	3.064	42.631	29.758	1.05	41.185	27.78	4.037	37.765	25.916	4.085	34.701	27.814	3.811	31.907	28.132	1.456	31.122	30.684	-0.973	28.377	32.811	0.558	27.707	34.704	-2.605	30.317	37.394	-2.794	33.664	35.432	-2.172	35.038	32.383	-0.378	35.226
C514R.frame040	47.161	41.298	7.038	46.763	37.705	8.104	46.479	34.333	6.617	45.832	34.2	2.919	45.487	30.493	3.127	42.509	29.576	0.983	41.432	27.5	4.103	38.199	25.628	4.408	34.908	27.63	4.068	31.734	27.796	1.831	30.95	30.457	-0.782	28.232	32.596	0.601	27.36	34.322	-2.625	29.837	37.171	-2.535	33.218	35.521	-1.753	34.819	32.318	-0.104	35.282
C514R.frame041	47.641	40.847	8.253	46.991	37.103	8.73	46.556	33.723	7.018	46.1	34.063	3.22	45.814	30.208	3.077	42.482	29.725	1.153	41.372	27.869	4.236	38.15	25.888	4.201	34.839	27.632	4.258	31.736	27.822	1.906	31.364	30.693	-0.661	28.581	32.982	0.712	28.202	34.529	-2.686	30.713	37.352	-2.283	34.072	35.552	-1.802	35.475	32.37	-0.185	35.45
C514R.frame042	47.355	41.009	8.27	46.571	37.248	8.817	46.809	33.697	7.523	46.209	34.255	3.818	46.111	30.465	3.229	42.846	29.468	1.488	41.774	27.428	4.532	38.383	25.803	5.048	35.222	27.797	4.094	32.411	27.838	1.59	31.901	30.545	-0.998	28.746	31.983	0.172	28.223	34.425	-2.667	31.14	36.915	-2.286	34.57	35.174	-2.221	36.101	32.195	-0.335	35.766
C514R.frame043	47.065	41.102	8.325	46.383	37.482	8.875	46.732	33.952	7.399	46.318	33.987	3.564	45.885	30.292	2.735	42.326	29.987	1.334	41.594	27.72	4.39	38.304	25.637	4.763	34.9	27.406	4.734	31.783	27.518	2.759	31.506	30.254	0.099	28.635	32.412	0.952	28.18	34.328	-2.264	31.15	36.539	-2.63	34.401	34.928	-1.901	35.529	31.675	-0.035	35.724
C514R.frame044	47.203	40.881	7.664	46.647	37.122	8.15	46.643	33.523	6.971	46.572	33.309	3.24	46.164	29.568	3.696	43.114	29.379	1.432	41.898	27.669	4.572	38.842	25.52	4.972	35.476	27.303	4.412	32.566	26.857	2.074	32.701	29.445	-0.71	30.023	31.893	0.463	28.923	32.846	-2.998	31.309	35.711	-3.602	34.75	34.451	-2.33	36.4	31.707	-0.147	35.877
C514R.frame045	47.61	40.933	7.338	46.893	37.387	8.297	47.01	33.911	6.618	46.613	34.327	2.95	46.518	30.54	2.569	43.116	29.76	1.062	42.017	27.774	4.112	38.976	25.657	4.519	35.52	27.207	3.866	32.186	26.577	2.024	32.558	29.558	-0.448	30.129	31.96	1.172	28.709	33.432	-2.082	31.158	36.326	-2.565	34.569	34.689	-2.327	36.21	31.908	-0.353	36.017
C514R.frame046	47.273	40.581	8.232	46.473	36.938	8.685	46.639	33.55	7.039	46.298	34.201	3.346	45.799	30.603	2.094	42.284	30.394	0.687	41.818	28.129	3.593	38.72	25.881	3.772	35.256	27.489	3.763	32.024	27.314	1.71	31.795	29.956	-0.901	29.278	32.226	0.786	28.002	33.782	-2.375	30.241	36.933	-2.442	33.468	35.059	-1.988	35.095	32.004	-0.238	35.551
C514R.frame047	47.766	40.722	7.316	47.009	37.019	8.158	46.772	33.491	6.657	46.48	33.987	2.867	46.203	30.231	2.215	42.713	29.198	0.995	42.002	27.234	4.169	38.748	25.441	4.44	35.413	26.99	3.582	32.769	26.961	0.856	32.5	29.698	-1.774	30.287	32.092	0.076	28.766	33.615	-2.938	31.374	36.21	-3.853	34.759	34.779	-2.703	36.288	31.695	-0.783	36.075
C514R.frame048	47.017	41.45	8.222	46.919	37.738	8.965	46.892	34.244	7.331	46.592	34.223	3.519	46.512	30.285	3.475	43.218	29.571	1.381	42.114	27.845	4.531	39.033	25.774	4.327	35.587	27.428	3.653	32.229	26.26	2.03	32.792	28.925	-0.621	30.425	31.925	0.061	29.569	32.896	-3.477	31.203	36.202	-4.052	34.625	34.821	-2.61	36.268	31.866	-0.667	35.913
C514R.frame049	46.677	41.462	8.886	46.816	37.534	9.05	46.966	34.092	7.825	46.54	33.889	4.118	46.615	30.061	3.641	43.415	29.742	1.727	42.303	27.724	4.734	39.004	25.706	4.95	35.672	27.585	4.248	32.763	27.614	1.734	32.579	29.964	-1.118	30.471	32.704	0.424	28.922	34.226	-2.581	31.732	36.559	-3.804	34.784	34.95	-1.981	36.189	32.063	0.042	36.359
C514R.frame050	47.436	41.167	7.886	46.718	37.446	8.389	46.881	34	6.958	46.377	34.63	3.32	46.176	31.085	1.883	42.643	29.841	0.888	42.15	27.937	4.201	38.837	25.815	4.093	35.254	27.37	3.544	32.69	27.118	0.738	32.462	29.825	-1.938	30.085	32.233	-0.231	28.709	33.599	-3.448	31.158	36.264	-4.357	34.333	34.819	-2.631	35.958	32.066	-0.561	35.871
C514R.frame051	47.939	40.114	7.174	46.89	36.656	8.128	46.303	33.181	6.548	45.725	33.676	2.869	45.868	29.882	2.51	42.392	28.753	1.21	41.399	27.057	4.462	38.084	24.991	4.656	34.84	26.815	3.883	32	26.957	1.363	31.846	29.452	-1.564	30.015	32.276	0.172	28.402	33.777	-2.964	31.285	36.08	-3.976	34.22	34.28	-2.459	35.332	31.344	-0.381	35.583
C514R.frame052	47.24	40.847	7.534	46.855	37.28	8.62	46.757	33.725	7.393	46.618	33.826	3.419	45.603	30.527	2.062	42.373	29.032	1.079	41.847	27.375	4.384	38.452	25.649	4.928	35.107	27.466	4.215	32.199	27.516	1.62	31.916	30.066	-1.118	29.592	32.583	0.439	28.834	34.18	-2.898	31.469	36.876	-3.464	34.61	34.878	-2.695	35.978	31.836	-0.91	35.842
C514R.frame053	47.737	40.481	7.969	46.966	36.783	8.591	46.376	33.57	6.723	46.59	34.326	2.978	45.424	31.093	1.304	42.053	29.389	1.132	41.534	27.557	4.329	38.31	25.638	4.821	35.084	27.368	3.848	31.932	26.817	1.787	32.401	29.244	-1.117	30.23	32.054	0.077	28.82	33.344	-3.269	31.007	36.402	-3.905	34.357	35.043	-2.555	35.422	31.897	-0.519	35.37
C514R.frame054	48.009	40.4	7.811	46.89	37.163	9.097	46.566	33.645	7.834	46.804	34.8	4.165	46.008	31.531	2.413	42.729	29.912	1.184	41.916	28.215	4.499	38.911	25.764	4.444	35.404	27.229	4.1	32.425	27.092	1.706	32.019	29.508	-1.208	30.046	32.303	0.391	28.41	33.489	-2.793	30.938	36.06	-3.847	34.113	34.844	-2.371	35.488	31.831	-0.402	35.554
C514R.frame055	47.348	40.914	6.949	46.856	37.489	8.382	46.722	33.923	7.314	46.313	34.803	3.592	45.781	31.614	1.533	42.481	29.925	0.436	42.298	28.074	3.773	39.295	25.749	4.488	35.818	27.073	4.505	32.497	26.735	2.785	32.875	28.442	-0.614	30.578	31.527	-0.129	29.589	31.595	-3.823	31.889	34.425	-5.087	34.121	34.695	-2.025	36.121	31.929	-0.493	35.944
C514R.frame056	47.822	40.457	5.944	46.993	37.541	8.363	46.576	33.871	7.244	46.409	35.033	3.627	45.742	31.698	1.776	42.662	29.746	1.16	41.826	28.017	4.538	38.642	26.116	5.623	35.242	27.583	4.677	32.161	27.009	2.469	32.384	28.657	-0.89	30.073	31.489	-0.412	29.497	32.119	-4.017	31.963	35.051	-4.685	34.619	34.379	-2.045	35.943	31.553	-0.023	35.592
C514R.frame057	47.394	41.273	7.548	47.148	37.703	8.448	46.761	34.194	6.974	46.748	34.846	3.23	45.762	31.441	2.127	42.617	29.892	0.798	41.738	27.928	3.911	38.43	26.031	4.302	35.079	27.683	4.158	32.064	27.541	1.799	31.866	29.858	-1.228	29.783	32.66	0.033	28.502	33.54	-3.436	30.984	36.248	-4.34	33.936	35.106	-2.12	35.521	31.939	-0.497	35.596
C514R.frame058	46.969	39.871	4.837	46.469	37.184	7.468	46.168	33.644	6.291	45.688	34.84	2.813	45.111	31.776	0.806	41.695	29.966	0.369	41.576	27.895	3.582	38.512	25.905	4.658	35.11	27.471	3.556	31.767	26.712	2.021	31.901	29.134	-0.91	29.679	32.007	-0.092	28.52	32.793	-3.37	30.734	35.421	-5.079	33.641	35.109	-2.584	35.301	32.132	-0.753	35.432
C514R.frame059	47.913	40.405	7.518	47.004	36.796	8.193	46.665	33.472	6.605	46.414	34.625	2.918	45.547	31.137	1.72	42.297	29.503	0.876	41.839	27.568	4.042	38.479	25.781	4.813	35.52	27.816	3.844	32.16	27.597	2.222	31.388	29.552	-0.966	29.173	32.312	0.446	27.843	33.215	-3.013	30.497	35.71	-4.15	33.459	34.658	-2.037	34.685	31.484	-0.362	35.405
C514R.frame060	47.765	40.793	7.564	47.114	37.116	8.284	46.485	33.569	6.766	45.801	34.582	3.153	44.917	31.689	0.814	41.764	29.469	0.617	41.525	27.543	3.883	38.303	25.274	4.449	35.036	27.13	3.588	31.979	26.038	1.743	33.097	28.076	-1.448	31.248	31.235	-0.466	30.124	32.508	-3.898	32.612	34.911	-5.407	34.577	35.504	-2.256	35.437	32.224	-0.539	35.552
C514R.frame061	47.59	40.266	6.625	46.994	36.654	7.912	46.669	33.128	6.304	46.524	34.096	2.659	45.524	30.754	1.185	42.368	28.959	0.45	41.736	27.162	3.778	38.397	25.116	4.289	35.172	27.041	3.768	31.66	26.208	2.282	32.444	28.238	-0.836	30.13	31.232	-0.344	29.419	31.915	-4.047	31.447	34.84	-5.199	34.215	34.332	-2.769	35.485	31.188	-0.946	35.679
C514R.frame062	46.98	40.983	7.31	46.956	37.418	8.39	46.379	33.9	6.957	45.755	34.384	3.33	45.222	31.072	1.708	42.006	29.119	1.164	41.357	27.497	4.482	38.056	25.647	5.048	34.693	27.214	3.913	31.841	25.521	1.921	32.596	27.885	-1.115	30.822	31.292	-0.537	29.798	32.006	-4.071	32.635	33.783	-5.902	34.964	34.501	-2.911	36.043	31.651	-0.568	35.547
C514R.frame063	47.739	40.847	7.297	46.969	37.294	8.244	46.628	33.925	6.598	45.694	34.969	2.97	45.542	31.621	1.218	42.516	29.497	0.831	41.673	27.814	4.171	38.694	25.584	4.536	35.13	26.727	3.929	31.886	25.713	2.134	32.777	28.067	-0.733	30.833	31.291	-0.092	29.792	31.811	-3.644	31.91	34.576	-5.068	34.495	34.842	-2.145	35.494	31.7	-0.264	35.965
C514R.frame064	47.337	41.292	6.883	46.855	37.804	8.347	46.628	34.322	6.905	45.893	35.606	3.408	45.63	32.38	1.39	42.693	30.344	0.557	42.092	28.435	3.709	39.152	25.952	4.235	35.75	27.563	3.718	32.368	26.157	2.668	32.734	28.026	-0.653	30.741	31.226	-0.186	30.102	31.53	-3.907	32.138	34.546	-5.255	34.524	34.788	-2.377	36.392	31.748	-0.931	35.937
C514R.frame065	47.905	40.782	6.802	47.047	37.572	8.693	46.982	33.964	7.206	46.22	35.001	3.626	45.976	31.702	1.916	43.094	29.501	0.659	42.185	27.846	3.946	38.826	25.991	4.62	35.383	27.576	4.013	32.142	26.258	2.346	32.304	28.686	-0.645	30.074	31.659	-0.159	29.126	32.028	-3.813	31.466	34.496	-5.195	34.079	34.446	-2.509	35.321	31.442	-0.464	35.725
C514R.frame066	46.945	41.647	7.939	47.141	37.867	8.618	46.711	34.671	6.628	45.908	35.796	3.091	45.885	32.406	1.121	42.617	30.592	0.309	42.025	28.371	3.363	39.169	26.125	4.029	35.589	27.52	4.367	32.051	26.779	3.079	32.562	28.521	-0.302	30.287	31.542	0.003	29.293	31.808	-3.755	31.349	34.883	-4.856	34.111	34.481	-2.39	35.703	31.658	-0.416	35.716
C514R.frame067	47.11	40.629	7.484	46.617	37.291	8.748	46.464	33.716	7.397	45.503	35.088	3.973	46.11	31.817	2.062	43.335	29.344	1.189	42.442	27.523	4.337	39.184	25.535	5.287	36.343	27.424	3.915	32.861	27.294	2.483	32.098	28.647	-0.898	29.944	31.805	-0.744	29.254	31.854	-4.545	32.267	33.503	-6.107	34.593	33.298	-3.143	35.475	30.753	-0.51	35.735
C514R.frame068	46.7	41.645	8.893	46.615	37.888	9.245	46.736	34.355	7.638	45.538	35.112	4.068	46.449	31.846	2.411	43.413	29.726	1.516	42.711	27.708	4.706	39.292	25.698	4.93	35.65	27.036	4.683	32.515	26.865	2.513	32.525	28.685	-0.871	30.122	31.551	-0.198	29.655	32.179	-3.983	32.662	34.239	-5.204	34.639	33.847	-2.022	35.928	30.831	-0.216	36.172
C514R.frame069	46.571	41.409	7.571	46.61	37.69	8.3	46.484	34.107	6.925	45.13	35.27	3.354	46.415	32.053	1.87	43.949	29.105	1.474	42.2	27.184	4.262	39.125	24.995	4.887	35.582	26.522	4.891	32.127	25.672	3.295	32.39	27.546	-0.157	30.353	30.756	0.036	29.595	31.121	-3.535	32.239	33.138	-5.433	34.439	34.056	-2.469	35.715	31.018	-0.531	36.071
C514R.frame070	47.079	40.994	8.449	46.876	37.201	8.813	46.683	33.7	7.07	45.108	34.946	3.726	46.331	31.589	2.271	43.609	28.906	2.337	41.889	26.768	4.982	38.456	25.019	5.485	35.461	26.984	4.494	32.022	26.329	3.099	32.846	28.184	-0.07	30.562	31.202	0.262	29.628	31.391	-3.501	32.243	33.692	-4.987	34.71	34.104	-2.149	36.009	31.231	-0.086	36.002
C514R.frame071	46.643	41.665	8.54	46.325	37.931	8.995	46.252	34.787	6.925	44.985	35.912	3.51	46.171	32.355	2.381	43.514	29.551	2.405	42.096	27.267	5.063	38.805	25.371	5.595	35.583	27.196	4.573	32.234	26.053	3.144	33.061	27.173	-0.409	31.706	30.667	0.102	30.597	30.831	-3.593	33.863	31.756	-5.391	35.447	33.734	-2.493	36.783	31.125	0.122	36.267
C514R.frame072	47.56	41.206	8.493	46.566	37.555	8.858	46.717	34.215	7.062	45.736	35.24	3.642	46.425	32.068	1.637	43.643	29.466	1.671	42.378	27.701	4.789	39.221	25.625	5.894	35.874	27.174	4.983	32.536	25.869	3.951	32.957	27.649	0.502	30.805	30.81	0.502	29.912	30.647	-3.264	32.659	32.52	-5.309	34.462	33.724	-2.15	36.446	31.051	0.03	36.361
C514R.frame073	46.282	41.803	8.876	46.555	38.058	9.409	46.739	34.443	8.011	45.633	35.337	4.395	47.049	32.09	2.746	44.292	29.438	2.755	42.714	27.237	5.28	39.704	24.889	5.738	36.803	26.835	4.466	33.242	26.755	2.904	32.231	28.395	-0.334	30.018	31.529	0.196	28.743	32.091	-3.324	31.88	33.368	-4.961	34.874	33.015	-2.51	35.924	30.375	0.052	36.221
C514R.frame074	47.054	41.466	7.696	46.801	37.884	8.965	46.63	34.184	7.695	45.789	35.622	4.242	46.367	32.483	2.234	44.374	29.341	2.686	42.604	27.644	5.48	39.415	25.71	6.088	36.508	27.522	4.635	33.29	27.43	2.693	32.775	29.092	-0.731	30.591	31.902	0.107	29.23	32.583	-3.38	32.064	34.696	-4.661	35.026	33.236	-2.759	36.314	30.823	-0.042	36.213
C514R.frame075	46.878	41.7	8.358	46.557	37.92	8.883	46.743	34.401	7.259	45.166	35.12	3.903	46.482	32.206	1.793	44.127	29.242	2.316	42.639	27.439	5.284	39.516	25.418	6.085	36.36	27.134	4.554	32.95	27.013	2.87	32.172	28.611	-0.461	30.277	31.752	0.619	28.934	32.445	-2.962	31.665	34.361	-4.751	34.649	32.843	-3.001	35.822	30.845	-0.035	36.098
C514R.frame076	46.559	41.676	8.433	46.455	37.87	8.747	46.541	34.504	6.785	45.56	35.372	3.204	46.606	32.063	1.599	44.077	29.242	1.921	42.458	27.116	4.626	39.068	25.352	5.192	36.254	27.543	4.118	32.849	27.663	2.427	31.932	29.317	-0.982	30.334	32.517	0.318	28.812	33.569	-2.986	31.614	35.558	-4.544	34.607	34.144	-2.563	35.213	31.362	-0.156	35.837
C514R.frame077	47.238	41	6.847	47.012	37.464	8.33	46.623	33.924	6.873	45.271	34.937	3.387	46.009	31.692	1.496	43.466	28.817	2.078	41.688	27.071	4.949	38.378	25.191	5.642	35.464	27.147	4.144	32.136	27.437	2.672	31.841	29.138	-0.673	29.826	32.201	0.416	28.592	32.848	-3.173	31.456	35.047	-4.471	34.31	33.595	-2.245	35.475	30.623	-0.217	35.982
C514R.frame078	46.35	42.014	8.375	46.768	38.251	8.518	46.845	34.819	6.672	45.519	35.672	3.299	46.495	32.264	1.817	44.444	29.125	1.9	42.682	27.491	4.865	39.587	25.179	5.332	36.458	27.051	4.279	33.091	26.943	2.391	32.204	28.627	-0.936	30.558	31.741	0.404	29.591	32.627	-3.101	32.061	35.476	-3.933	35.104	33.578	-2.907	35.92	30.98	-0.084	36.151
C514R.frame079	47.671	40.684	6.915	46.938	37.367	8.714	46.31	33.872	7.086	45.273	35.294	3.725	46.204	31.957	2.125	43.988	28.768	2.241	42.011	26.955	4.971	38.714	25.133	5.707	35.509	26.774	4.856	32.208	26.339	2.86	31.906	28.431	-0.333	29.985	31.418	0.559	29.012	32.246	-3.109	31.584	34.735	-4.516	34.391	33.235	-2.438	35.56	30.565	0.126	35.677
C514R.frame080	47.569	41.393	7.495	46.857	37.809	8.683	47.002	34.334	7.04	45.762	35.19	3.483	46.913	31.84	2.121	44.368	29.067	2.385	42.413	27.525	5.201	39.14	25.46	5.53	36.081	27.422	4.566	32.78	27.351	2.839	32.317	29.09	-0.475	30.026	31.871	0.371	28.951	32.501	-3.163	31.752	34.829	-4.426	34.857	33.416	-2.577	35.786	30.985	0.169	36.26
C514R.frame081	47.569	41.192	7.251	46.984	37.707	8.507	46.799	34.23	6.985	45.543	34.915	3.426	46.541	31.534	1.923	44.218	28.642	2.328	42.265	26.825	5.135	38.96	25.012	5.639	36.166	26.996	4.065	32.622	27	2.506	31.839	29.103	-0.571	30.195	32.267	0.869	28.538	33.687	-2.228	31.298	35.854	-3.838	34.254	33.925	-2.484	35.266	31.205	0.092	36.022
C514R.frame082	47.576	40.489	6.162	46.879	37.159	7.937	46.513	33.572	6.619	45.07	34.874	3.189	45.878	31.681	1.441	43.848	28.437	1.866	41.851	26.96	4.734	38.516	25.248	5.515	35.919	27.3	3.902	32.74	27.328	1.866	31.962	29.295	-1.294	30.367	32.298	0.424	28.727	34.393	-2.355	31.521	36.042	-4.535	34.483	34.528	-2.778	35.202	31.489	-0.599	35.866
C514R.frame083	46.68	41.601	7.82	46.375	37.922	8.901	46.724	34.421	7.47	45.592	35.201	3.937	46.689	32.003	2.517	43.672	29.464	2.295	42.005	27.328	4.896	38.819	25.515	5.718	36.187	27.702	4.246	33.157	27.897	2.351	32.948	29.6	-1.186	31.279	32.642	0.522	29.814	34.276	-2.47	32.42	36.285	-4.088	35.63	34.881	-2.335	35.941	31.849	0.051	36.427
C514R.frame084	47.097	41.756	8.559	46.814	37.851	8.668	46.963	34.413	6.99	45.662	35.199	3.547	47.004	31.987	1.874	44.059	29.491	2.042	42.508	27.363	4.852	39.342	25.279	5.1	36.191	26.953	3.89	32.909	26.881	2.056	31.694	28.958	-0.891	30.907	32.177	0.723	29.331	33.849	-2.318	32.133	35.459	-4.352	35.278	34.436	-2.386	35.838	31.173	-0.41	36.322
C514R.frame085	46.693	41.736	7.272	46.576	38.157	8.6	46.573	34.626	7.216	45.44	35.382	3.62	46.793	32.225	2.16	44.23	29.409	2.221	42.382	27.546	5.017	39.048	25.686	5.449	36.25	27.664	4.032	32.852	27.479	2.232	32.139	29.649	-0.775	30.781	32.849	0.686	29.181	34.071	-2.476	32.077	36.163	-4.133	35.069	34.373	-2.724	35.642	31.539	-0.216	36.394
C514R.frame086	46.72	41.253	8.559	46.854	37.434	8.879	46.47	34.025	7.325	45.161	35.106	3.797	46.337	31.883	2.166	43.705	29.187	2.152	41.99	27.181	4.935	38.657	25.504	5.846	35.869	27.408	4.287	32.665	27.307	2.529	32.214	29.389	-0.627	30.665	32.42	0.858	29.119	33.627	-2.392	31.815	35.632	-4.23	34.979	34.384	-2.542	35.593	31.481	-0.131	35.953
C514R.frame087	46.671	41.758	8.166	46.777	38.124	8.81	46.737	34.484	7.493	45.382	35.121	3.944	46.667	32.072	2.087	43.977	29.311	2.215	42.139	27.284	4.954	38.968	25.491	5.625	35.667	27.251	4.876	32.541	27.203	2.728	32.169	29.168	-0.531	30.413	32.175	0.835	28.656	33.429	-2.279	31.599	34.298	-4.481	34.626	33.342	-2.47	35.981	30.667	0.002	36.242
C514R.frame088	47.318	40.589	8.088	46.931	36.843	8.581	46.678	33.287	7.197	45.231	33.93	3.726	46.332	30.562	2.173	43.543	27.93	2.39	41.76	26.162	5.279	38.308	24.632	5.563	35.795	26.943	3.829	32.69	27.174	1.789	32.179	29.64	-1.124	30.829	32.79	0.307	29.291	34.171	-2.851	32.161	35.763	-4.819	34.945	33.743	-3.153	35.439	31.177	-0.282	36.013
C514R.frame089	47.3	40.695	8.576	46.873	37.001	9.26	46.595	33.346	7.933	45.703	34.216	4.379	46.461	30.955	2.52	43.401	28.822	2.383	41.399	27.091	5.264	38.211	25.175	5.594	35.051	27.143	4.573	32.183	27.29	2.101	31.992	29.623	-0.805	30.622	32.561	1.027	29.201	34.445	-1.964	31.909	36.689	-3.354	34.947	34.602	-2.242	35.463	31.501	0.069	36.102
C514R.frame090	46.675	40.732	7.647	46.77	37.021	8.463	46.566	33.493	6.974	45.532	34.625	3.327	46.235	31.163	1.753	43.218	28.675	1.835	41.379	26.961	4.679	37.958	25.277	5.249	35.169	27.236	3.781	31.995	27.172	1.781	31.833	29.684	-0.992	30.324	32.627	0.756	28.592	33.892	-2.477	31.168	36.146	-4.105	34.27	34.289	-2.903	34.937	31.607	-0.129	35.769
C514R.frame091	47.323	40.301	6.848	46.916	36.859	8.615	46.736	33.223	7.437	45.593	34.058	3.963	46.549	30.505	2.653	43.785	27.965	2.515	41.716	26.369	5.35	38.377	24.942	6.179	35.539	26.967	4.745	32.511	27.064	2.592	32.091	29.147	-0.502	30.783	32.401	0.993	29.501	34.182	-2.194	32.429	36.171	-3.302	35.204	33.864	-2.13	35.878	30.72	0.119	36.108
C514R.frame092	47.062	40.529	7.994	46.883	36.825	8.395	46.596	33.369	6.965	45.496	34.332	3.472	46.32	31.22	1.438	44.168	28.108	2.131	42.041	26.558	4.978	38.517	25.028	5.602	35.742	27.074	3.969	32.548	27.476	2.177	31.941	29.607	-0.85	30.607	32.775	0.687	28.993	34.319	-2.363	31.8	36.607	-3.921	34.98	34.83	-2.651	35.425	31.748	-0.521	36.091
C514R.frame093	47.597	40.096	8.19	47.18	36.292	8.448	46.399	32.955	6.939	45.627	33.815	3.23	46.241	30.159	2.223	43.242	27.928	2.382	41.268	26.368	5.258	37.892	24.714	5.434	35.189	26.947	3.848	32.326	27.3	1.431	31.818	29.874	-1.221	30.467	32.861	0.597	28.833	34.458	-2.428	31.748	36.471	-3.867	34.603	34.004	-2.635	35.693	31.078	-0.59	36.204
C514R.frame094	47.772	40.022	6.903	47.066	36.665	8.384	46.484	33.27	6.881	45.295	34.476	3.42	46.285	31.235	1.99	43.658	28.428	1.814	41.866	26.661	4.513	38.53	24.823	5.228	35.549	26.789	4.119	32.177	27.204	2.586	31.709	29.398	-0.393	30.221	32.541	1.131	28.959	34.111	-1.971	31.826	36.163	-3.533	34.606	33.968	-2.219	35.262	31.052	0.216	35.971
C514R.frame095	47.822	40.391	7.83	46.86	36.636	8.541	46.714	33.202	6.898	45.388	34.524	3.526	46.315	31.276	1.863	43.641	28.51	1.566	41.762	26.893	4.535	38.43	25.223	5.159	35.226	27.084	3.903	32.21	27.129	1.715	32.221	29.659	-1.023	30.835	32.836	0.49	29.451	34.415	-2.606	32.066	36.832	-3.695	35.151	34.789	-2.718	35.677	31.691	-0.39	36.106
C514R.frame096	47.849	40.393	8.002	47.199	36.73	8.901	46.629	33.088	7.497	45.492	33.789	3.911	46.545	30.548	1.999	43.537	28.232	1.921	41.343	26.853	4.696	37.881	25.221	5.333	35.016	27.426	4.237	32.049	27.549	1.877	32.077	30.058	-1.082	30.649	32.867	0.9	29.078	34.661	-2.094	31.839	37.125	-3.22	34.681	34.719	-2.213	35.434	31.721	-0.095	36.11
C514R.frame097	47.565	40.629	6.913	47.181	37.114	8.369	46.454	33.626	7.063	45.477	34.47	3.555	46.668	30.987	2.297	43.838	28.494	2.23	42.054	26.796	5.11	38.63	25.234	6.007	36.069	27.162	4.008	32.778	27.194	2.152	32.094	29.314	-0.965	30.508	32.242	0.725	28.979	33.936	-2.293	31.848	35.807	-3.74	34.819	33.965	-2.408	35.666	31.34	0.152	35.997
C514R.frame098	47.593	40.109	7.652	47.236	36.369	8.247	46.893	32.851	6.63	45.38	34.186	3.32	46.4	30.974	1.59	43.698	28.338	1.894	41.869	26.436	4.667	38.504	24.823	5.339	35.803	27.217	4.105	32.684	27.359	2.041	32.241	29.382	-1.068	30.594	32.296	0.718	29.107	33.923	-2.366	31.869	36.265	-3.636	34.91	34.39	-2.274	35.848	31.415	-0.191	35.935
C514R.frame099	48.015	40.163	7.617	47.056	36.609	8.551	46.844	33.011	7.257	45.151	33.662	3.786	46.488	30.542	2.28	43.645	28.023	2.446	41.552	26.374	5.108	38.053	24.774	5.163	35.31	26.947	3.69	32.21	27.216	1.673	31.778	29.515	-1.352	30.75	32.742	0.369	29.385	34.292	-2.847	32.352	36.163	-4.208	35.268	34.17	-2.744	35.393	31.216	-0.161	36.08
C514R.frame100	47.915	39.895	8.339	47.394	36.295	9.11	46.786	32.939	7.471	45.39	33.642	4.049	46.375	30.472	2.532	43.164	28.367	2.33	41.272	26.428	4.896	37.787	24.947	5.391	34.995	27.18	3.982	32.19	27.463	1.336	31.913	30.12	-1.405	30.326	32.679	0.722	29.025	34.812	-2.244	31.964	36.999	-3.273	35.065	34.926	-2.357	35.227	31.658	-0.123	36.038
WT.frame001	47.084	41.106	10.759	46.862	37.489	9.934	46.568	37.677	6.1	46.295	34.029	5.053	48.094	30.722	4.907	46.284	27.792	6.193	45.047	27.278	9.745	42.067	25.778	8.096	41.605	27.14	4.483	38.24	26.56	2.777	36.047	28.3	0.241	33.038	30.517	0.331	31.088	31.881	-2.592	34.029	31.017	-4.827	36.339	33.318	-2.64	39.186	31.965	-0.273	38.511
WT.frame002	45.91	42.35	12.071	46.429	38.703	11.512	46.722	38.323	7.676	45.865	34.9	6.13	48.156	31.996	6.709	46.952	28.445	7.605	45.234	27.784	10.932	42.685	26.27	8.593	42.553	27.76	5.138	39.517	27.006	2.839	37.034	28.782	0.434	33.699	30.7	0.839	31.744	32.12	-2.17	35.049	31.544	-4.076	36.704	33.844	-1.497	39.643	31.993	0.262	38.999
WT.frame003	45.93	41.402	11.773	46.802	37.978	10.398	46.176	37.857	6.611	44.829	34.925	4.708	47.194	31.846	5.057	46.098	28.528	6.276	45.003	28.001	9.893	42.464	26.194	7.799	41.571	27.654	4.409	38.118	27.235	3.304	35.77	29.045	0.953	32.971	31.574	1.232	31.586	32.668	-2.068	34.375	32.068	-4.447	36.855	33.756	-2.079	39.276	31.964	0.304	38.052
WT.frame004	46.085	42.378	12.319	46.69	38.797	11.237	46.839	37.842	7.534	46.504	34.344	5.849	49.355	31.988	6.553	47.491	28.797	7.567	45.987	27.927	10.885	43.241	26.047	9.25	42.016	26.859	5.774	38.597	26.509	4.381	36.694	27.905	1.34	33.853	30.44	1.301	32.451	32.031	-1.879	35.349	30.332	-3.816	37.839	32.206	-1.791	40.434	30.715	0.674	39.546
WT.frame005	46.483	41.19	12.308	47.188	37.577	11.236	47.156	37.497	7.442	46.365	34.261	5.498	49.121	32.278	7.103	47.188	28.866	6.503	45.624	27.579	9.713	43.419	25.93	7.068	42.371	27.394	3.731	38.842	27.157	2.503	36.45	29.129	0.208	33.233	30.918	0.745	31.372	32.756	-2.097	34.609	32.822	-4.217	36.626	34.792	-1.486	39.332	32.403	-0.169	38.887
WT.frame006	46.215	42.114	12.035	46.883	38.454	11.241	46.988	37.823	7.371	47.63	34.175	6.325	48.231	32.332	9.674	47.39	29.215	7.766	45.397	27.495	10.585	43.118	26.17	7.847	41.719	27.511	4.593	38.355	26.837	3.008	36.094	28.598	0.51	33.512	31.357	0.953	31.923	32.528	-2.24	35.072	31.711	-4.353	37.067	33.796	-1.989	39.568	31.866	0.388	38.629
WT.frame007	45.503	42.773	11.144	46.366	38.954	10.57	46.584	38.253	6.754	48.124	35.031	5.347	48.56	33.797	8.841	48.208	30.119	7.505	45.982	28.951	10.397	43.634	26.73	8.453	41.918	27.626	5.205	38.56	26.144	4.248	36.204	27.892	1.76	33.311	30.193	1.528	31.716	31.283	-1.791	34.817	30.088	-3.62	37.008	32.49	-1.554	39.394	30.833	0.935	38.389
WT.frame008	45.607	43.184	11.183	46.164	39.38	11.141	46.736	37.92	7.629	48.595	34.604	7.443	47.898	32.108	10.216	47.712	29.175	7.763	45.084	27.303	9.676	42.46	25.774	7.239	41.377	27.749	4.232	37.78	27.049	3.342	35.523	28.395	0.733	32.98	31.244	0.744	31.071	31.813	-2.504	34.196	30.937	-4.458	36.39	33.38	-2.352	39.084	31.593	-0.11	38.848
WT.frame009	45.55	43.171	11.336	46.46	39.6	11.244	46.946	38.431	7.723	48.476	34.862	7.393	48.023	32.631	10.463	48.107	29.498	8.306	45.48	27.286	9.685	42.523	25.75	7.766	42.093	27.4	4.52	38.468	26.537	3.895	36.074	27.783	1.1	33.284	30.317	1.001	31.634	31.965	-2.063	34.475	30.546	-4.139	37.036	32.503	-2.146	39.612	30.855	0.171	38.745
WT.frame010	45.436	43.012	11.045	46.088	39.239	10.588	46.499	37.936	7.043	48.549	34.714	6.411	48.257	32.733	9.766	47.964	29.862	7.408	45.705	27.493	9.343	42.693	25.674	7.71	41.513	27.463	4.571	37.998	26.618	3.385	35.702	28.507	0.993	32.813	31.057	1.21	31.293	32.629	-1.908	33.8	30.726	-4.016	36.568	32.72	-2.086	39.22	30.953	0.033	38.745
WT.frame011	45.128	43.59	11.303	45.812	39.803	10.897	46.821	38.974	7.312	48.617	35.63	7.095	48.134	33.739	10.406	49.092	30.629	8.536	46.472	28.212	9.892	43.878	26.37	7.741	42.396	27.979	4.607	38.702	26.827	3.806	36.672	28.175	0.939	33.68	30.441	1.065	31.911	31.692	-2.111	34.917	30.619	-4.221	37.406	32.774	-2.111	40.018	31.845	0.484	39.211
WT.frame012	45.494	42.219	11.545	46.257	38.761	10.28	46.12	38.51	6.594	47.564	34.862	5.825	48.963	32.43	8.607	49.063	29.428	6.301	47.394	27.511	9.208	44.6	25.986	7.314	42.315	27.793	4.859	38.85	26.832	3.533	36.638	28.019	0.674	33.669	30.265	1.312	31.995	31.96	-1.626	34.79	31.014	-3.962	37.189	32.947	-1.703	39.976	31.457	0.446	39.027
WT.frame013	45.51	42.306	11.669	46.212	38.724	10.451	46.122	38.617	6.572	46.749	35.341	4.792	49.723	33.078	5.371	47.95	29.67	5.48	46.942	28.242	8.689	44.311	26.501	6.63	42.819	27.888	3.392	39.251	27.294	2.44	36.915	28.952	-0.085	33.597	30.831	0.501	31.583	31.855	-2.591	34.607	32.465	-4.746	36.169	34.584	-2.015	39.003	32.761	-0.385	39.084
WT.frame014	45.514	43.005	11.102	45.826	39.414	10.399	45.957	39.386	6.544	47.121	35.894	6.193	48.797	33.989	9.011	48.586	30.852	6.932	46.92	28.744	9.594	44.308	26.711	7.742	41.767	27.566	5.005	38.5	27.097	3.233	36.91	28.553	0.183	33.698	30.28	0.469	32.134	31.195	-2.808	35.545	31.805	-4.325	36.65	34.074	-1.57	39.264	32.296	0.657	38.497
WT.frame015	45.102	42.677	11.662	46.434	39.367	10.231	46.602	39.107	6.425	45.964	35.828	4.545	48.714	33.6	5.881	47.166	30.609	4.101	46.799	28.884	7.373	43.951	26.833	6.008	42.122	28.527	3.236	38.973	27.414	1.372	36.883	29.11	-1.313	33.484	30.204	-0.2	31.572	31.436	-3.16	34.399	33.003	-4.993	36.097	34.394	-1.84	39.005	32.686	0.003	38.043
WT.frame016	44.911	43.814	11.077	45.736	40.175	10.795	46.365	38.912	7.243	48.309	35.578	6.796	48.012	33.853	10.172	48.61	30.786	8.266	46.067	28.453	9.869	43.709	26.179	7.972	41.915	27.766	5.039	38.517	26.688	3.503	36.569	27.988	0.472	33.5	30.253	0.815	31.663	31.184	-2.547	35.131	31.111	-4.231	36.787	33.391	-1.81	39.439	31.832	0.52	38.501
WT.frame017	46.25	42.314	10.98	46.669	38.739	9.792	46.559	38.676	6.023	47.54	35.119	5.504	48.74	33.607	8.695	48.832	30.302	6.886	46.295	28.088	8.864	43.266	25.991	7.74	42.236	27.774	4.65	38.843	26.509	3.402	36.639	28.055	0.696	33.433	30.134	0.326	31.776	30.601	-3.156	35.406	30.929	-4.599	36.775	33.298	-1.922	39.429	31.847	0.587	38.362
WT.frame018	45.389	42.43	11.286	46.474	38.977	9.953	45.906	39.197	6.333	47.266	36.064	4.698	48.528	33.905	7.399	47.507	30.665	5.797	46.044	28.436	8.437	43.079	26.46	7.066	42.105	28.507	4.017	38.715	27.041	3.411	36.496	28.094	0.526	33.2	29.924	0.336	31.718	30.762	-3.086	35.213	30.898	-4.787	36.74	33.182	-2.11	39.556	32.147	0.345	38.298
WT.frame019	46.47	42.1	11.095	46.983	38.376	10.188	46.285	38.519	6.425	46.757	35.377	4.358	48.862	33.245	6.861	47.347	29.931	5.982	46.176	27.808	8.772	43.082	25.694	8.062	41.891	27.172	4.884	38.626	26.566	2.963	36.713	28.073	0.215	33.736	30.224	0.203	32.479	31.28	-3.227	36.002	31.856	-4.762	37.416	33.797	-1.917	39.587	31.623	0.486	38.594
WT.frame020	45.944	42.272	11.108	46.828	38.691	10.677	46.415	38.478	6.943	47.825	35.032	6.396	48.453	33.507	9.879	48.31	30.284	8.013	45.848	28.01	9.772	43.437	26.13	7.46	42.054	28.039	4.437	38.494	27.069	3.454	36.937	28.299	0.336	33.514	30.085	0.435	32.128	30.886	-3.042	35.506	31.17	-4.747	37.122	33.101	-1.911	39.842	31.997	0.395	38.861
WT.frame021	45.996	42.161	11.694	47.223	38.759	10.772	46.612	37.844	7.125	48.211	34.615	5.87	48.427	32.517	8.984	48.36	29.516	6.582	45.932	27.473	8.648	42.771	25.682	7.322	41.705	27.458	4.245	38.181	26.703	2.962	36.694	27.723	-0.31	33.984	30.349	0.275	32.368	30.945	-3.089	35.608	30.991	-5.076	37.159	33.5	-2.673	39.496	31.572	-0.15	38.957
WT.frame022	46.241	42.415	12.074	47.102	38.8	11.192	46.858	37.62	7.528	48.14	34.686	5.553	48.628	32.029	8.226	47.645	29.476	5.54	45.78	27.545	8.206	42.486	25.725	7.295	41.899	27.313	3.93	38.424	27.115	2.578	36.556	28.635	-0.346	33.397	30.584	0.058	31.919	31.367	-3.412	35.337	32.047	-5.09	36.589	34.071	-2.243	39.354	32.336	-0.203	38.65
WT.frame023	46.059	42.204	12.32	47.023	38.718	11.522	46.957	37.358	8.053	48.436	33.961	7.547	47.891	31.68	10.5	48.025	29.019	7.806	45	27.273	9.139	42.322	25.64	6.887	41.853	27.858	3.946	38.444	27.046	2.606	36.565	28.52	-0.326	33.549	30.68	0.397	32.147	31.443	-3.021	35.444	31.745	-4.882	36.944	33.98	-2.174	39.548	32.101	-0.008	39.004
WT.frame024	46.375	42.783	11.392	46.919	39.063	11.753	47.069	37.811	8.058	48.724	34.432	7.262	48.281	32.285	10.289	48.329	29.145	8.132	45.352	27.317	9.469	42.533	25.729	7.386	42.192	27.857	4.313	38.76	26.778	3.433	36.841	28.47	0.526	33.502	30.403	0.086	31.705	31.284	-3.283	35.334	31.199	-4.615	37.199	33.325	-2.06	40.075	32.008	0.249	38.702
WT.frame025	46.306	42.549	12.239	46.94	38.827	11.891	46.949	37.694	8.259	47.843	34.429	6.656	48.415	31.937	9.537	47.589	29.218	7.129	44.907	27.449	9.285	41.955	25.518	7.813	40.505	27.3	4.766	37.42	26.93	2.722	36.926	28.777	-0.519	33.518	30.317	0.06	32.006	31.099	-3.309	35.338	32.044	-4.873	36.533	33.98	-1.917	39.212	32.21	0.175	38.792
WT.frame026	46.297	41.715	12.199	47.309	38.156	11.299	46.83	37.305	7.603	48.544	33.917	6.748	48.324	31.763	9.828	48.217	28.956	7.296	45.654	26.791	9.167	42.57	25.278	7.829	41.131	27.282	4.849	37.793	26.864	2.991	36.245	29.424	0.633	32.951	31.036	0.247	31.65	32.624	-3.037	35.015	32.396	-4.978	36.804	34.426	-2.122	39.165	32.069	0.086	38.655
WT.frame027	45.96	42.825	11.887	46.551	39.007	11.862	46.993	37.574	8.333	48.63	34.208	8.116	48.131	31.823	10.987	48.578	28.98	8.484	45.713	27.046	9.999	42.818	25.305	8.05	42.293	27.407	4.963	38.801	26.716	3.699	37.024	28.42	0.8	33.806	30.311	0.582	32.426	31.469	-2.723	35.923	30.821	-4.132	37.59	33.331	-1.834	40.189	31.881	0.561	39.093
WT.frame028	45.651	42.713	12.064	47.122	39.265	12.03	46.979	37.745	8.554	49.486	34.793	8.025	48.075	32.16	10.521	48.118	29.787	7.473	45.833	27.231	9.135	42.901	25.35	7.38	41.624	27.673	4.82	38.068	26.906	3.409	36.519	28.601	0.459	33.152	30.351	0.501	31.667	31.777	-2.68	35.087	31.264	-4.574	36.835	33.583	-2.006	39.364	31.885	0.304	38.579
WT.frame029	47.076	41.827	11.24	47.238	38.121	10.296	46.834	37.853	6.566	47.579	34.186	5.696	48.418	32.468	8.914	47.761	29.41	6.749	45.523	27.475	9.097	42.304	25.93	7.645	41.908	27.905	4.398	38.484	27.058	3.279	36.624	28.906	0.5	33.175	30.546	0.426	31.616	31.58	-2.848	34.87	31.849	-4.731	36.921	33.879	-2.061	39.566	32.046	0.255	38.742
WT.frame030	45.645	42.684	11.902	47.203	39.195	11.67	47.069	37.643	8.252	48.994	34.476	8.056	48.549	32.483	11.26	48.066	30.215	8.33	45.822	27.556	9.586	42.877	25.847	7.963	42.434	27.502	4.692	39.248	26.729	2.758	37.13	28.707	0.404	33.639	30.224	0.886	32.275	30.846	-2.664	35.489	31.528	-4.685	37.161	33.622	-2.159	39.737	31.878	0.151	39.065
WT.frame031	46.006	42.461	12.3	47.174	38.806	11.973	47.266	37.469	8.453	49.216	34.23	8.873	47.713	31.915	11.51	46.273	29.137	9.467	44.737	26.752	11.867	42.694	25.482	8.988	42.092	26.949	5.496	38.893	26.78	3.603	37.09	28.287	0.616	33.933	30.322	0.597	32.367	31.357	-2.72	35.665	31.179	-4.518	37.278	33.273	-1.719	39.772	31.454	0.46	38.986
WT.frame032	45.69	42.07	11.568	47.08	38.561	11.468	46.947	36.748	8.221	48.745	33.387	8.088	47.582	31.292	11.095	45.609	28.648	9.173	44.139	26.279	11.773	42.463	25.412	8.641	41.535	27.244	5.367	38.353	26.799	3.17	36.309	28.591	0.374	33.212	30.849	0.268	31.79	31.253	-3.204	35.384	31.356	-4.848	36.721	33.762	-2.22	39.256	31.846	-0.033	38.768
WT.frame033	45.655	42.085	13.021	47.141	38.74	12.069	47.044	37.146	8.632	48.474	33.729	8.606	47.716	31.085	11.253	45.712	28.406	9.548	43.805	26.209	11.983	41.255	25.209	9.162	40.661	26.632	5.64	38.143	26.868	2.925	37.218	28.705	-0.303	34.027	30.587	0.145	33.031	31.408	-3.442	36.521	32.108	-5.021	37.502	34.051	-1.788	39.637	31.88	0.68	38.68
WT.frame034	46.21	42.971	11.55	47.323	39.268	11.131	46.9	37.916	7.656	48.374	34.423	7.09	47.874	32.138	10.198	45.847	29.074	9.029	44.549	27.093	11.904	42.153	26.025	9.007	41.041	27.136	5.606	38.15	27.108	3.373	36.69	28.179	0.018	33.524	30.254	0.518	31.94	31.036	-2.829	35.07	30.794	-5.01	36.862	32.96	-2.522	39.174	31.515	0.244	38.429
WT.frame035	44.76	42.866	11.975	46.838	39.553	11.669	46.683	37.92	8.234	48.698	34.556	8.024	47.714	32.041	10.698	45.93	28.91	9.393	44.324	26.685	12.023	42.228	25.316	9.116	41.622	26.701	5.638	38.604	26.774	3.288	36.739	28.657	0.551	33.319	30.526	0.219	32.239	31.485	-3.334	35.774	31.331	-4.536	37.167	33.565	-1.767	39.619	31.767	0.574	38.697
WT.frame036	44.541	42.895	12.076	46.196	39.41	12.204	47.156	37.786	8.92	48.452	34.176	8.913	47.685	31.725	11.794	45.971	28.777	10.09	44.243	26.293	12.412	42.129	25.507	9.517	41.645	26.887	5.917	38.467	26.592	3.69	37.106	28.301	0.533	33.959	30.462	0.731	32.358	31.726	-2.54	35.656	31.208	-4.35	37.59	33.301	-1.791	39.944	31.475	0.637	39.146
WT.frame037	44.853	43.118	11.358	46.568	39.744	11.217	46.715	37.634	8.006	48.962	34.586	7.998	47.974	31.903	10.576	46.303	28.876	9.103	44.988	26.524	11.668	42.589	25.666	8.861	41.952	26.979	5.214	38.753	26.937	3.101	36.642	28.841	0.484	33.363	30.804	0.328	32.027	31.586	-3.066	35.43	31.539	-4.783	37.276	33.416	-2.081	39.946	31.856	0.134	39.24
WT.frame038	44.927	43.749	11.852	46.427	40.24	12.03	46.852	38.287	8.611	48.968	35.032	8.789	48.078	32.371	11.247	46.303	29.532	9.46	44.628	26.94	11.819	42.91	25.685	8.671	41.91	27.446	5.39	38.812	27.061	3.095	37.113	29.012	0.24	33.437	30.044	0.217	32.133	32.092	-2.721	35.543	32.342	-4.319	36.711	34.222	-1.251	39.647	32.268	0.493	38.973
WT.frame039	44.717	43.225	12	46.325	39.792	11.839	46.774	37.746	8.743	48.812	34.523	9.057	47.754	32.243	11.851	46.247	29.354	9.832	44.738	26.975	12.205	42.799	25.716	9.099	42.311	27.378	5.747	39.664	27.061	3.068	37.909	28.999	0.218	34.467	30.437	0.46	33.07	30.737	-3.023	36.237	31.867	-4.69	37.454	34.026	-1.716	40.184	32.279	0.265	39.267
WT.frame040	46.048	42.353	11.833	47.106	38.716	11.495	47.138	37.742	7.861	48.915	34.373	7.017	48.263	31.759	9.629	46.431	28.949	7.845	45.008	26.676	10.418	42.441	25.542	7.741	41.705	26.991	4.327	38.354	26.857	2.504	36.48	28.611	-0.33	33.436	30.87	0.268	31.507	32.344	-2.656	34.326	31.658	-5.047	36.649	33.625	-2.777	39.378	31.927	-0.65	38.914
WT.frame041	45.867	42.94	11.535	47.025	39.385	11.033	47.016	37.658	7.617	48.537	34.119	8.022	47.478	31.695	10.628	45.814	28.964	8.778	43.813	26.793	11.245	42.1	25.953	8.001	41.572	27.484	4.57	38.405	27.384	2.395	36.931	28.723	-0.913	33.961	30.713	0.338	32.581	31.713	-3.004	35.79	32.197	-4.867	37.311	34.568	-2.322	39.899	32.459	-0.291	39.145
WT.frame042	45.515	43.263	12.146	46.796	39.725	11.987	47.181	38.037	8.553	48.845	34.71	8.346	47.814	31.798	10.482	46.109	29.164	8.273	44.579	26.676	10.661	42.356	25.855	7.735	41.525	27.639	4.618	38.807	27.215	2.024	37.761	28.791	-1.348	34.334	29.745	-0.259	32.269	31.005	-3.342	34.651	33.745	-4.768	35.757	34.592	-1.242	38.979	32.728	-0.165	38.897
WT.frame043	46.046	42.928	11.251	46.901	39.294	11.47	47.601	37.713	8.158	49.363	34.31	8.557	48.068	31.604	10.941	46.3	28.919	8.948	44.406	26.676	11.365	42.057	25.742	8.529	41.702	27.18	5.01	38.922	27.136	2.553	37.741	28.442	-0.841	34.45	30.021	0.132	32.428	31.318	-2.73	35.29	32.069	-5.207	37.148	33.921	-2.359	39.75	32.217	-0.133	39.007
WT.frame044	46.151	42.968	11.221	47.165	39.42	11.312	47.145	37.189	8.24	49.716	34.24	8.366	48.055	31.622	10.638	46.133	28.74	8.943	44.552	26.825	11.717	42.042	25.879	9.039	41.308	27.139	5.486	38.422	26.857	2.917	37.138	28.188	-0.424	34.21	30.386	0.522	32.523	32.116	-2.545	35.546	33.013	-4.744	37.626	34.177	-1.928	39.406	31.694	0.438	38.66
WT.frame045	45.747	42.905	11.759	47.154	39.405	10.938	46.738	38.075	7.371	48.012	34.567	6.677	48.215	32.15	9.422	46	29.261	8.302	44.984	27.12	11.061	42.259	26.265	8.685	40.898	27.272	5.389	37.683	27.005	3.438	37.269	27.713	-0.219	34.026	29.783	-0.07	32.325	30.926	-3.237	35.37	31.999	-5.141	37.037	33.835	-2.288	38.86	31.487	0.147	38.352
WT.frame046	46.133	42.472	12.241	46.793	38.704	12.126	46.845	37.552	8.529	48.105	34.069	7.874	47.439	31.413	10.697	45.516	28.824	8.541	44.355	26.266	11.083	41.69	25.443	8.514	40.901	27.149	5.089	38.019	26.88	2.662	37.806	28.013	-0.894	34.538	29.834	-0.661	32.822	31.787	-3.297	35.883	33.285	-4.986	37.632	34.785	-1.974	39.169	31.872	-0.085	38.302
WT.frame047	45.616	43.188	10.795	46.934	39.64	10.718	46.741	37.873	7.383	48.897	34.789	7.825	48.38	32.129	10.473	46.467	29.262	8.779	44.892	27.063	11.287	42.808	25.825	8.342	41.567	27.115	5.017	38.573	26.605	2.658	37.465	27.927	-0.662	34.615	30.115	0.142	32.854	31.832	-2.633	34.796	34.805	-3.948	38.144	33.497	-2.948	39.57	31.174	-0.116	38.906
WT.frame048	45.906	43.173	11.631	46.995	39.553	11.764	46.958	37.734	8.257	48.865	34.34	8.179	47.793	31.91	10.888	45.806	29.279	8.884	44.228	26.683	11.34	42.129	25.69	8.236	41.173	27.183	4.796	38.277	27.038	2.259	37.238	28.459	-1.038	34.552	30.828	0.096	32.878	33.559	-1.838	35.201	35.962	-3.597	38.365	34.116	-2.589	39.391	31.541	0.144	38.681
WT.frame049	46.256	42.706	11.71	47.264	39.161	11.416	47.032	37.413	8.105	48.72	34.028	7.746	47.896	30.908	9.927	45.957	28.284	7.929	44.18	26.377	10.673	41.725	25.57	7.801	40.928	27.487	4.675	38.386	27.165	1.894	37.583	29.024	-1.269	34.423	30.862	-0.291	32.786	33.405	-2.445	34.969	36.47	-2.765	37.753	33.927	-2.737	39.155	31.917	0.297	38.43
WT.frame050	45.098	43.24	11.039	46.449	39.743	10.689	46.346	37.65	7.513	48.373	34.359	7.74	47.72	31.993	10.676	46.265	29.2	8.602	44.304	26.689	10.471	42.653	25.846	7.134	41.613	27.652	4.031	38.453	27.119	1.765	37.221	28.509	-1.653	34.351	30.649	-0.541	31.985	32.956	-2.285	34.15	35.949	-3.224	37.337	33.901	-3.326	39.116	32.06	-0.422	38.451
WT.frame051	46.519	42.806	11.161	47.269	39.152	10.216	46.754	37.296	6.92	48.25	33.662	6.742	47.248	31.297	9.602	44.957	28.456	8.481	43.571	26.636	11.462	41.26	25.552	8.63	39.921	26.84	5.22	37.06	26.454	2.703	36.576	27.627	-0.955	33.924	30.371	-0.731	32.295	33.429	-2.374	35.04	35.805	-3.427	37.837	33.149	-3.01	38.695	30.801	0.013	38.127
WT.frame052	46.01	43.333	11.295	47.204	39.732	10.818	47.383	37.772	7.618	48.343	34.146	7.76	47.354	31.828	10.628	45.188	28.935	9.298	43.603	26.693	11.979	41.114	25.873	9.156	40.415	27.302	5.537	37.692	27.049	2.959	37.513	28.154	-0.708	34.155	29.941	-0.514	32.334	32.502	-2.388	34.724	35.56	-2.742	37.89	33.292	-2.883	39.284	31.442	0.22	38.493
WT.frame053	46.153	42.708	11.428	47.307	39.008	11.245	47.647	37.071	8.016	48.314	33.32	7.784	47.243	30.765	10.486	44.955	28.218	8.761	42.901	26.379	11.374	40.115	25.697	8.832	39.897	27.092	5.35	37.409	26.705	2.5	36.87	27.704	-1.174	34.272	30.463	-0.723	32.409	33.037	-2.729	34.628	36.148	-3.191	37.924	33.956	-2.815	39.123	31.537	0	38.253
WT.frame054	46.238	42.982	11.679	47.237	39.372	11.078	47.066	37.708	7.692	49.014	34.474	7.313	48.197	31.915	10.073	46.355	28.969	8.602	44.855	26.625	11.319	42.354	25.693	8.672	41.728	26.818	5.008	38.59	26.777	2.776	37.948	28.046	-0.762	35.137	30.297	0.146	33.146	32.376	-2.202	35.297	34.96	-3.858	38.674	33.749	-2.494	39.876	31.349	0.104	39.091
WT.frame055	46.569	42.368	11.54	47.184	38.699	11.138	46.919	37.24	7.678	48.531	33.929	6.741	47.768	31.433	9.492	45.445	29.068	7.6	44.115	26.674	10.355	41.462	25.853	7.904	40.214	27.41	4.617	37.217	26.799	2.367	36.863	27.895	-1.191	33.796	29.964	-0.462	31.642	32.28	-2.484	33.803	35.272	-3.562	37.168	33.815	-2.586	38.451	31.169	-0.083	38.064
WT.frame056	46.179	43.353	10.828	46.923	39.701	11.121	46.511	37.936	7.802	47.959	34.495	7.272	47.543	31.815	9.973	45.827	28.961	8.435	44.277	26.859	11.16	41.659	25.799	8.604	41.088	27.47	5.191	38.54	26.737	2.431	37.087	28.121	-0.73	33.607	29.454	-0.043	31.495	31.417	-2.587	34.414	32.609	-4.716	36.099	34.707	-1.945	38.576	32.376	-0.134	38.409
WT.frame057	45.991	42.936	11.172	47.186	39.342	11.042	47.038	37.504	7.689	49.151	34.253	7.421	47.825	31.36	9.708	46.322	28.292	7.836	44.639	26.313	10.459	42.415	25.308	7.582	41.683	26.76	4.089	38.562	26.886	2.007	37.133	28.346	-1.184	33.61	29.677	-0.401	31.463	31.899	-2.801	34.212	33.376	-4.939	36.543	34.684	-2.27	39.056	32.37	-0.626	38.896
WT.frame058	46.025	42.796	11.112	47.104	39.177	10.614	46.93	37.505	7.29	48.411	34.122	6.589	47.768	31.201	9.064	45.706	28.24	7.596	44.6	26.243	10.423	42.053	25.311	7.926	41.299	26.974	4.604	38.385	26.627	2.24	37.137	28.047	-0.973	33.709	29.328	-0.397	31.683	30.994	-3.091	34.55	32.26	-5.143	36.273	34.002	-2.17	39.073	31.959	-0.416	38.688
WT.frame059	46.375	42.954	10.625	47.289	39.188	10.62	46.867	37.705	7.126	48.276	34.086	6.614	47.541	31.658	9.363	45.839	28.649	7.827	44.216	26.491	10.498	41.679	25.459	7.908	41.377	27.157	4.586	38.215	26.688	2.426	37.172	27.803	-1.034	33.901	29.646	-0.387	31.92	31.361	-3.108	34.986	32.397	-5.265	36.519	34.283	-2.355	38.905	31.943	-0.569	38.31
WT.frame060	46.273	42.958	11.128	47.143	39.258	10.863	47.125	37.479	7.462	48.762	34.095	7.203	47.814	31.224	9.601	45.72	28.607	7.772	44.291	26.702	10.548	41.784	25.86	7.798	40.611	27.515	4.485	37.556	27.323	2.124	37.135	28.979	-1.119	33.846	30.551	-0.05	31.577	31.972	-2.852	34.187	33.77	-4.883	36.061	35.118	-1.926	38.562	32.63	-0.31	38.391
WT.frame061	46.557	42.622	11.141	47.151	38.822	10.956	46.939	37.228	7.605	48.694	33.889	7.379	47.773	31.73	10.278	45.851	28.802	8.508	44.5	26.459	11.175	42.04	25.506	8.382	41.137	27.005	5.012	38.605	26.583	2.347	37.495	28.126	-0.897	34.061	29.551	-0.386	31.934	31.35	-3.093	34.997	32.39	-5.451	36.786	33.914	-2.494	39.208	31.859	-0.493	38.819
WT.frame062	46.49	42.647	10.15	47.027	38.935	10.414	46.596	36.856	7.153	48.875	33.781	6.668	47.992	31.014	9.307	45.988	28.307	7.428	44.303	25.949	9.898	41.748	25.385	7.23	40.925	27.22	4.024	37.872	27.098	1.815	37.206	28.792	-1.484	33.973	30.562	-0.546	31.806	31.841	-3.338	34.514	33.398	-5.549	36.251	35.041	-2.645	38.349	32.501	-0.565	38.448
WT.frame063	45.31	42.688	11.236	46.971	39.187	10.813	46.803	37.551	7.456	48.987	34.437	7.33	48.055	31.722	9.811	46.369	28.989	7.753	44.894	26.563	10.253	42.728	25.829	7.305	42.048	27.601	4.009	39.209	27.25	1.72	37.213	29.171	-1.043	33.496	29.77	-0.877	31.123	31.805	-3.115	34.297	33.022	-5	35.806	34.287	-1.699	39.225	32.846	-0.538	38.711
WT.frame064	45.554	42.774	11.435	46.826	39.046	11.178	47.212	37.579	7.664	48.656	34.085	7.638	47.933	31.725	10.516	46.466	28.646	8.81	44.704	26.525	11.491	42.241	25.361	8.855	41.516	26.88	5.372	38.554	26.784	3.086	36.549	28.467	0.283	33.123	29.741	-0.258	31.086	31.364	-3.168	34.243	32.078	-5.141	36.012	33.55	-2.13	39.019	31.727	-0.47	38.914
WT.frame065	45.332	43.437	9.983	46.802	39.914	9.637	46.733	37.559	6.734	49.313	34.87	7.358	47.999	32.68	10.134	46.542	29.449	8.461	44.983	27.03	11.044	43.224	25.661	7.918	42.31	26.98	4.479	38.831	26.175	3.25	36.383	27.514	0.604	32.841	28.861	0.137	30.927	29.628	-3.007	34.21	28.921	-4.763	35.692	31.755	-2.595	38.54	30.937	-0.229	38.32
WT.frame066	45.642	43.082	10.58	46.527	39.464	10.701	46.551	37.706	7.299	48.307	34.237	7.557	47.63	31.845	10.446	46.042	28.975	8.783	44.343	26.3	10.906	42.017	25.458	7.955	41.915	26.941	4.335	38.952	26.219	2.417	37.013	27.804	-0.597	33.427	29.101	0.005	31.425	30.51	-2.896	34.601	31.02	-5.004	35.938	33.115	-2.131	39.009	31.664	-0.357	38.716
WT.frame067	44.677	43.901	10.267	46.209	40.547	10.922	46.471	38.652	7.677	48.61	35.377	7.414	48.046	32.631	9.969	46.622	29.406	8.428	45.092	27.282	11.15	42.691	25.847	8.501	41.898	27.364	4.979	38.856	26.694	2.71	36.514	28.627	0.379	33.005	30.072	0.189	31.383	31.548	-3.024	34.767	31.846	-4.793	36.423	33.59	-1.949	39.437	31.848	-0.237	38.921
WT.frame068	45.312	43.179	10.488	46.732	39.715	11.021	47.185	38.036	7.622	48.705	34.656	7.617	47.953	32.034	10.311	46.291	29.085	8.476	45.009	26.774	11.253	42.66	25.552	8.537	41.566	26.837	5.136	38.239	26.333	3.171	36.548	27.624	-0.017	33.04	28.973	0.231	31.36	30.614	-2.808	34.85	30.451	-4.368	36.056	32.922	-1.892	38.907	31.024	-0.05	38.594
WT.frame069	45.12	43.639	10.085	46.756	40.187	9.749	47.177	38.523	6.311	48.412	34.883	6.426	48.138	32.385	9.22	46.065	29.605	7.755	44.719	27.19	10.271	42.529	26.32	7.331	41.717	27.903	3.925	38.647	27.505	1.712	36.474	29.253	-0.893	32.821	29.966	-0.75	30.623	32.153	-2.898	33.335	32.938	-5.442	35.166	34.115	-2.311	38.489	32.628	-1.179	38.557
WT.frame070	45.253	43.781	10.139	46.665	40.283	10.459	46.943	38.252	7.367	48.965	34.97	7.111	48.142	32.432	9.871	46.504	29.497	8.127	45.143	27.13	10.769	42.798	26.028	8.203	42.138	27	4.562	38.982	26.678	2.732	36.771	28.294	0.035	33.133	29.359	-0.253	31.367	31.307	-2.993	34.504	31.365	-5.196	36.159	33.363	-2.293	39.272	31.822	-0.722	39.109
WT.frame071	45.156	43.163	10.849	46.488	39.492	10.819	46.654	37.986	7.345	48.469	34.586	6.858	47.832	32.45	9.821	46.155	29.309	8.495	44.74	27.052	11.178	42.549	25.981	8.21	41.826	27.12	4.702	38.623	26.464	2.91	36.376	27.42	-0.033	32.908	28.947	-0.227	31.076	30.63	-2.901	34.109	30.888	-5.151	35.971	33.006	-2.615	38.663	31.252	-0.424	38.452
WT.frame072	44.72	44.68	10.099	46.148	41.186	10.614	46.533	39.463	7.169	48.61	36.196	7.223	48.096	33.571	9.966	46.817	30.229	8.307	45.285	28.26	11.072	43.283	26.576	8.335	42.453	27.88	4.957	39.145	26.972	3.348	36.842	28.074	0.535	33.422	29.866	0.313	31.781	31.134	-2.805	34.82	30.497	-4.857	36.749	32.754	-2.386	39.399	31.315	-0.039	38.788
WT.frame073	45.13	43.167	9.757	46.528	39.487	9.912	46.344	37.772	6.527	48.359	34.399	6.31	47.79	32.161	9.267	45.91	29.083	7.986	44.709	26.905	10.779	42.146	25.58	8.493	41.395	27.078	5.045	38.178	26.349	3.149	37.58	27.163	-0.392	34.135	28.729	-0.136	32.234	29.928	-3.19	35.062	30.973	-5.444	36.85	32.833	-2.71	38.621	30.802	0.08	37.816
WT.frame074	44.297	44.013	10.633	45.874	40.459	10.818	45.864	38.892	7.317	48.179	35.883	6.721	47.785	33.016	9.294	46.16	29.88	7.783	45.112	27.732	10.61	42.742	26.523	7.872	41.719	27.763	4.455	39.077	26.864	1.75	37.436	27.91	-1.453	34.024	28.882	-0.592	31.558	30.546	-3.08	33.999	32.09	-5.431	36.005	33.791	-2.77	38.858	32.306	-0.687	38.372
WT.frame075	45.608	43.846	10.657	46.363	40.151	10.795	46.443	38.404	7.315	47.885	34.958	6.679	47.312	32.415	9.36	45.704	29.492	7.54	44.465	27.107	10.084	41.722	26.036	7.737	40.737	27.571	4.397	38.078	26.85	1.767	37.231	28.776	-1.448	33.606	29.811	-0.847	31.114	31.743	-3.033	33.492	33.222	-5.579	35.756	34.316	-2.686	38.441	32.562	-0.603	37.727
WT.frame076	45.641	43.004	10.848	46.751	39.565	10.137	46.355	38.142	6.628	48.08	34.782	6.487	47.544	32.102	9.027	45.699	29.131	7.273	44.094	26.923	9.915	41.334	26.076	7.429	40.774	27.83	4.088	38.194	27.26	1.355	37.115	28.518	-1.972	33.681	29.746	-1.031	31.293	31.308	-3.562	34.005	33.122	-5.647	35.963	34.468	-2.732	38.51	32.242	-0.946	37.842
WT.frame077	45.538	43.071	11.215	46.789	39.447	11.08	46.75	37.482	7.764	48.59	34.133	7.253	47.618	31.411	9.856	45.847	28.723	7.801	44.073	26.323	10.226	42.215	25.455	7.004	41.086	27.39	3.886	37.781	27.041	2.048	36.314	28.756	-1.077	33.198	30.578	0.138	31.483	30.591	-3.261	34.457	31.581	-5.509	35.915	33.736	-2.704	38.911	32.275	-0.766	38.462
WT.frame078	45.496	43.806	10.496	46.573	40.145	10.246	46.71	38.392	6.963	48.422	34.925	7.334	47.772	32.408	10.04	46.003	29.275	8.713	44.38	27.022	11.111	42.575	25.794	7.998	41.718	27.212	4.692	38.517	26.964	2.725	36.267	28.866	0.204	32.82	30.4	0.196	31.201	31.123	-3.273	34.589	31.648	-5.071	35.903	33.702	-2.241	38.758	31.867	-0.419	38.387
WT.frame079	45.421	43.634	9.687	46.54	40.036	9.845	46.24	37.764	6.699	48.506	34.764	7.204	47.688	32.695	10.303	46.188	29.551	8.721	44.54	27.448	11.584	42.512	26.208	8.705	42.103	27.373	5.186	39.019	26.729	3.067	36.382	28.062	0.604	33.007	29.81	0.364	31.116	29.415	-2.928	34.516	29.384	-4.567	35.893	32.363	-2.601	38.893	31.603	-0.295	38.377
WT.frame080	45.702	43.231	10.002	46.828	39.576	9.506	46.703	37.718	6.263	48.558	34.408	6.441	47.582	32.145	9.497	46.27	29.178	7.498	44.55	26.925	10.065	42.258	25.914	7.253	41.705	27.18	3.716	38.706	26.927	1.509	37.036	28.385	-1.634	33.522	29.179	-0.562	31.46	29.917	-3.695	34.48	30.342	-5.844	35.876	32.838	-3.34	39.047	31.972	-1.351	38.818
WT.frame081	45.885	43.302	10.248	46.886	39.633	10.502	47.592	37.836	7.271	48.719	34.164	7.613	47.965	31.971	10.618	45.928	29.114	9.008	44.343	26.881	11.565	42.259	25.766	8.56	41.422	27.062	5.145	38.153	27.164	3.189	36.396	27.995	-0.033	32.939	29.565	0.354	31.252	30.148	-3.056	34.442	30.772	-4.977	36.094	32.991	-2.354	39.083	31.408	-0.476	38.952
WT.frame082	45.291	43.067	10.691	46.376	39.494	10.367	46.835	38.19	6.813	48.581	34.833	6.32	48.125	31.844	8.817	46.27	28.997	7.217	44.827	26.765	9.972	42.478	25.543	7.267	41.301	27.153	4.073	38.468	26.921	1.48	36.645	28.866	-1.231	33.268	30.202	-0.407	31.404	30.884	-3.582	34.511	32.147	-5.529	35.435	34.22	-2.501	38.501	32.401	-0.963	38.586
WT.frame083	45.163	43.697	10.245	46.475	40.234	10.833	46.931	38.535	7.534	48.603	34.968	7.427	47.693	32.472	10.267	46.349	29.307	8.763	44.6	27.184	11.307	42.878	25.837	8.172	42.197	27.08	4.725	39	26.462	2.726	36.651	27.939	0.168	33.357	29.833	0.417	31.256	30.797	-2.686	34.327	30.15	-5.031	36.269	32.637	-2.807	39.407	31.448	-0.991	39.024
WT.frame084	45.38	42.997	10.532	46.61	39.349	10.652	46.567	37.377	7.306	48.584	34.127	7.214	47.67	31.755	10.061	45.764	29.027	8.249	44.548	26.796	11.119	42.339	25.503	8.39	41.594	26.903	4.853	38.334	26.718	3.006	36.388	28.121	0.006	33.085	30.002	-0.153	31.262	30.882	-3.472	34.64	30.349	-5.21	36.453	32.878	-3.06	39.089	31.571	-0.682	38.447
WT.frame085	46.227	42.992	10.371	47.073	39.259	10.458	46.638	37.226	7.219	48.734	33.912	7.23	47.205	31.848	10.086	45.781	28.62	8.557	43.718	26.669	11.09	42.424	25.738	7.711	41.922	27.797	4.54	38.604	26.677	3.189	36.59	27.95	0.062	33.235	29.621	0.26	31.705	29.734	-3.163	34.873	30.442	-5.041	36.226	32.953	-2.438	39.036	31.444	-0.199	38.308
WT.frame086	46.192	42.724	10.652	46.968	38.99	10.876	47.055	37.099	7.641	49.288	34.056	7.885	47.668	31.599	10.394	45.615	28.838	8.786	43.779	26.428	11.077	41.598	25.68	8.026	40.819	27.024	4.512	37.596	27.121	2.458	36.303	28.667	-0.77	32.858	29.867	0.121	31.13	30.638	-3.218	34.458	30.553	-5.08	36.055	33.212	-2.671	39.091	31.637	-0.622	38.564
WT.frame087	45.57	43.63	10.864	47.116	40.092	10.848	46.937	38.424	7.346	48.446	34.879	6.906	47.868	32.203	9.506	45.543	29.303	8.207	44.495	27.012	11.043	41.903	25.942	8.534	40.887	27.039	5.105	37.8	26.707	2.856	36.255	27.86	-0.452	32.943	29.616	0.048	31.007	30.255	-3.109	34.08	30.589	-5.374	35.774	32.727	-2.608	38.61	31.343	-0.572	38.502
WT.frame088	46.177	43.202	10.971	46.944	39.483	10.653	46.68	37.762	7.301	48.47	34.403	7.099	47.858	32.115	9.951	46.163	29.144	8.287	44.718	26.709	10.71	42.235	25.405	8.081	41.452	27.419	4.944	38.404	27.382	2.577	36.402	29.314	0.114	32.933	30.921	0.333	31.293	31.136	-3.001	34.615	31.089	-4.962	36.108	33.782	-2.729	39.072	32.267	-0.435	38.564
WT.frame089	45.934	43.289	10.731	46.855	39.533	10.855	46.877	37.773	7.47	48.457	34.369	6.746	47.858	31.735	9.441	45.286	29.138	8.373	44.024	26.835	11.074	41.446	25.972	8.344	40.1	27.171	5.052	37.01	26.904	2.89	35.896	27.957	-0.543	32.875	30.094	0.282	31.208	30.911	-3.104	34.356	30.596	-5.144	36.507	32.535	-2.63	38.814	31.072	-0.056	38.062
WT.frame090	46.03	42.804	10.694	46.94	39.17	10.609	46.729	37.128	7.44	48.482	33.838	6.731	48.019	31.59	9.685	46.26	28.892	7.734	44.68	26.633	10.273	42.234	25.635	7.666	41.112	27.132	4.287	38.097	27.135	2.023	36.471	29.101	-0.794	33.113	30.281	0.017	31.373	31.597	-3.206	34.336	32.823	-5.2	36.04	34.516	-2.164	38.768	32.364	-0.566	38.638
WT.frame091	45.74	43.682	10.024	46.594	39.958	9.861	46.419	38.535	6.387	48.116	34.949	5.779	47.79	32.76	8.903	45.891	29.585	7.948	44.603	27.389	10.701	42.412	26.244	7.971	40.828	27.356	4.771	37.98	26.498	2.6	36.743	27.755	-0.844	33.395	29.25	-0.107	31.91	30.426	-3.317	35.238	30.554	-5.233	36.713	32.719	-2.566	39.434	31.427	-0.225	38.473
WT.frame092	46.982	43.261	9.862	47.451	39.356	10.303	47.195	37.577	7.022	48.812	34.048	6.965	47.759	32.071	10.041	46.074	29.049	8.55	44.191	27.02	11.142	42.697	25.744	7.775	41.358	27.318	4.567	38.242	26.466	2.714	36.963	27.652	-0.519	33.762	29.647	0.249	31.909	30.105	-2.937	34.731	30.252	-5.262	36.921	32.631	-3.094	39.165	31.284	-0.314	38.439
WT.frame093	45.673	42.629	11.338	47.147	39.211	10.55	46.697	38.044	6.976	48.512	34.574	6.896	47.943	32.067	9.755	46.145	29.299	8.009	44.719	26.947	10.588	42.795	25.967	7.542	41.962	27.917	4.229	38.318	26.899	3.56	35.923	27.57	0.697	33.19	30.179	0.053	31.346	30.104	-3.273	34.869	29.438	-4.796	36.582	32.352	-2.899	39.178	31.119	-0.395	38.718
WT.frame094	45.42	42.914	10.792	46.755	39.402	10.528	46.281	37.664	7.174	47.771	34.26	7.614	47.238	32.034	10.694	45.334	29.055	9.174	43.341	26.575	11.07	41.968	25.777	7.624	41.325	27.509	4.3	38.171	27.053	2.283	36.267	28.79	-0.567	33.052	30.579	0.158	31.514	31.083	-3.294	34.821	31.824	-5.164	36.288	34.152	-2.492	39.099	32.345	-0.689	38.463
WT.frame095	46.71	42.477	10.574	47.261	38.872	10.302	47.184	37.027	6.86	48.903	33.526	6.985	47.629	31.506	9.961	45.436	28.609	8.698	43.64	26.768	11.517	41.301	25.766	8.711	40.811	26.813	5.166	37.73	26.673	2.983	35.708	28.093	0.055	33.025	30.596	0.183	30.842	31.467	-2.84	33.789	30.702	-4.9	36.009	33.153	-2.856	38.892	31.775	-0.727	38.574
WT.frame096	45.534	43.128	10.67	46.624	39.595	10.657	46.307	37.755	7.279	48.37	34.427	6.715	47.677	31.865	9.58	45.709	28.934	8.141	44.46	26.372	10.667	41.929	25.31	8.132	40.798	26.761	4.689	37.706	26.397	2.635	36.005	28.206	-0.212	32.881	30.457	0.058	31.601	31.591	-3.254	35.022	31.927	-4.765	36.378	34.004	-1.883	38.724	31.59	0.066	38.154
WT.frame097	46.071	43.024	10.455	46.813	39.332	10.368	46.388	37.179	7.307	48.237	33.878	6.621	47.368	31.509	9.487	45.532	28.545	8.161	44.036	26.633	11.197	41.74	25.633	8.361	40.628	26.997	4.937	37.506	27.025	2.726	35.836	28.764	-0.21	32.653	30.597	0.29	30.909	31.053	-2.962	34.173	31.841	-4.99	35.627	33.959	-2.214	38.312	32.131	-0.151	37.864
WT.frame098	45.643	42.575	10.756	46.883	38.959	10.741	47.169	37.115	7.4	49.165	33.887	7.694	47.992	31.578	10.315	46.206	28.696	8.584	44.517	26.353	11.093	42.291	25.221	8.112	41.59	26.737	4.808	38.366	26.754	2.812	36.124	28.46	0.165	33.115	30.782	0.125	31.682	31.24	-3.289	35	31.425	-5.165	36.679	33.458	-2.483	39.353	31.591	-0.418	39.163
WT.frame099	46.047	42.375	10.722	47.002	38.664	10.766	47.127	36.852	7.489	48.408	33.287	7.46	47.455	31.112	10.507	45.748	28.307	8.623	43.321	26.566	10.671	42.044	25.942	7.181	42.547	27.299	3.652	38.894	26.995	2.304	36.894	28.696	-0.444	33.428	30.117	-0.329	31.498	31.619	-3.416	34.891	32.129	-5.026	36.386	34.228	-2.162	39.34	32.458	-0.405	38.354
WT.frame100	45.68	43.401	10.505	46.579	39.734	10.238	46.229	37.889	6.922	47.986	34.463	6.735	47.628	32.035	9.556	45.582	29.266	8.103	43.824	27.124	10.694	41.519	26.311	7.725	40.892	27.385	4.084	37.811	27.181	2.028	36.075	28.545	-1.038	32.978	30.488	0.079	31.184	31.301	-3.058	34.339	31.922	-5.187	35.827	34.279	-2.64	38.731	32.501	-0.73	38.162
D522N.frame001	43.878	42.695	6.437	45.51	39.401	7.573	46.303	36.222	5.791	44.919	34.761	2.54	46.769	31.676	3.722	44.49	29.433	1.442	43.683	27.365	4.5	41.025	24.707	5.148	37.986	26.541	3.618	34.29	26.11	3.399	31.657	27.422	0.909	29.514	30.273	2.193	27.381	31.776	-0.622	29.777	29.626	-2.671	32.695	31.997	-1.899	34.864	29.792	0.298	35.383
D522N.frame002	44.295	42.584	5.225	45.51	39.761	7.513	46.093	35.863	7.38	45.953	35.224	3.667	47.388	31.715	3.94	45.243	29.829	1.514	44.31	27.771	4.538	41.471	25.189	4.53	38.363	26.827	3.028	34.666	26.1	2.698	31.676	27.338	0.478	29.838	30.186	2.05	27.16	31.021	-0.601	29.53	29.376	-3.259	32.404	31.695	-2.21	34.967	29.772	-0.101	35.519
D522N.frame003	43.821	42.457	5.687	45.385	39.461	7.627	46.412	35.736	7.132	45.405	34.14	3.684	46.957	30.726	4.57	44.543	29.095	2.125	43.743	26.781	5.036	40.606	24.69	5.899	37.869	26.533	3.905	34.215	25.878	3.29	31.798	27.427	0.755	29.769	30.539	1.949	28.105	32.758	-0.672	29.952	30.365	-3.03	33.214	31.944	-1.931	34.976	29.672	0.674	35.452
D522N.frame004	44.646	42.59	6.135	45.384	39.468	7.89	46.608	35.995	7.303	45.599	35.234	3.745	46.841	31.797	4.705	45.15	29.747	2.018	43.607	27.457	4.549	40.833	24.935	4.814	37.312	26.311	4.104	33.961	25.406	2.467	31.889	27.384	-0.116	29.916	30.388	1.452	28.162	32.741	-0.818	29.869	30.147	-3.063	33.248	31.585	-2.332	35.294	29.551	0.24	35.578
D522N.frame005	44.164	42.755	5.743	45.402	39.607	7.519	46.578	36.079	6.942	45.559	35.321	3.456	46.927	31.914	3.848	44.539	29.56	1.719	44.038	27.51	4.894	41.246	24.895	5.481	38.194	26.335	3.959	34.783	25.673	2.383	32.176	27.298	0.253	29.8	30.011	1.467	28.112	32.491	-0.816	30.295	30.65	-3.512	33.261	32.411	-1.953	34.604	29.928	0.704	35.227
D522N.frame006	44.263	43.123	7.029	45.674	39.895	8.51	46.932	36.432	7.726	46.05	35.447	4.201	47.339	31.979	4.765	45.07	30.379	2.331	44.447	27.44	4.669	41.657	24.894	4.726	38.552	26.536	3.371	34.996	25.435	2.395	32.653	27.308	-0.034	30.008	29.645	1.254	28.405	32.693	-0.509	30.087	31.056	-3.378	33.54	31.984	-2.124	34.894	29.805	0.699	35.349
D522N.frame007	43.233	43.183	6.075	45.078	40.094	7.325	46.275	36.662	6.182	45.08	34.913	3.147	46.549	31.543	3.961	44.564	29.528	1.459	44.084	27.122	4.352	41.125	24.711	4.983	37.925	26.575	3.652	34.521	25.635	2.462	31.876	27.225	0.288	29.343	29.739	1.69	28.062	32.799	-0.266	29.613	30.983	-3.201	33	32.092	-2.073	34.55	29.85	0.564	35.24
D522N.frame008	44.281	43.087	5.892	46.073	39.951	7.217	46.53	36.44	5.886	45.184	35.152	2.7	46.709	31.804	3.888	44.278	29.686	1.682	43.268	27.132	4.354	40.134	24.857	4.559	37.447	26.716	2.586	33.986	25.982	1.232	31.155	27.738	-0.569	28.733	30.221	1.171	27.44	33.281	-0.629	29.039	31.837	-3.799	32.388	32.708	-2.449	34.151	30.091	-0.24	34.848
D522N.frame009	44.393	42.582	5.906	45.412	39.351	7.701	46.689	35.81	6.94	45.558	34.892	3.342	46.868	31.45	4.281	44.572	29.464	2.026	43.788	27.302	5.033	40.784	24.998	5.573	37.862	26.393	3.37	34.674	25.616	1.605	32.012	27.396	-0.548	29.447	29.752	0.904	28.067	32.802	-0.939	29.496	31.108	-3.976	33.041	32.13	-2.75	34.778	29.766	-0.25	35.348
D522N.frame010	44.11	43.19	5.666	45.51	39.923	7.266	46.682	36.379	6.747	45.812	35.178	3.191	46.619	31.679	4.187	44.365	29.872	1.727	43.799	27.535	4.443	40.977	24.985	4.785	37.766	26.569	3.424	34.273	25.676	2.226	31.536	27.375	0.205	29.612	30.017	1.845	27.946	32.65	-0.426	29.491	30.848	-3.297	33.048	31.833	-2.198	34.443	29.755	0.568	34.991
D522N.frame011	43.859	43.16	5.901	45.43	40.135	7.653	46.692	36.65	6.865	45.652	35.537	3.284	47.028	32.059	4.157	44.966	29.918	1.922	44.189	27.699	4.966	41.248	25.18	4.925	38.236	26.858	3.048	34.665	26.003	1.955	31.688	27.664	0.187	29.241	30.163	1.667	28.077	32.696	-0.828	29.771	30.887	-3.722	33.232	31.853	-2.503	34.964	29.842	0.138	35.267
D522N.frame012	44.053	43.291	6.079	45.352	40.126	7.662	46.472	36.684	6.469	45.541	34.865	3.263	46.654	31.497	4.558	44.46	29.694	2.077	43.557	27.452	4.958	40.793	24.994	5.581	37.598	26.827	4.463	34.037	26.131	3.471	32.085	27.483	0.489	29.57	29.465	2.517	27.903	32.024	0.187	29.311	29.616	-2.495	32.477	31.659	-2.103	34.636	30.425	0.885	35.172
D522N.frame013	44.339	42.489	6.22	45.541	39.529	8.287	46.828	36.061	7.174	45.482	34.709	3.946	47.118	31.29	4.223	44.801	29.419	1.829	44.19	26.985	4.584	41.175	24.635	5.109	37.898	26.266	4.089	34.141	25.73	3.943	31.924	27.091	1.156	29.471	29.591	2.702	28.024	31.932	0.096	29.362	29.879	-2.728	32.948	30.814	-2.233	35.112	29.096	0.457	35.55
D522N.frame014	44.298	42.66	6.061	45.682	39.612	7.813	46.564	36.003	6.987	45.391	34.783	3.634	46.744	31.502	4.928	45.022	29.084	2.53	43.971	26.725	5.303	40.833	24.554	5.234	38.311	26.767	3.533	34.726	25.579	3.047	32.258	27.028	0.487	29.706	29.455	2.114	28.07	31.938	-0.206	30.059	30.111	-2.926	33.094	32.098	-1.883	34.631	29.889	0.761	35.119
D522N.frame015	43.803	42.552	6.102	45.479	39.441	7.693	46.415	36.085	6.565	45.791	34.5	3.162	46.844	30.916	4.103	44.655	29.468	1.256	43.441	26.769	3.663	40.455	24.57	4.46	36.959	25.963	4.045	33.435	25.292	3.05	31.718	27.435	0.354	29.481	29.95	2.28	28.11	32.636	-0.096	29.733	30.626	-2.762	33.197	31.788	-1.792	35.372	29.653	0.643	35.559
D522N.frame016	44.773	42.148	5.738	45.943	39.245	7.785	46.716	35.642	7.111	45.136	35.374	3.674	46.733	31.984	4.191	44.544	30.008	1.732	43.86	27.312	4.307	40.858	24.932	4.378	37.605	26.635	3.348	33.964	25.656	3.183	31.279	27.009	0.789	29.203	29.648	2.579	27.506	32.026	0.162	28.98	30.422	-2.936	32.533	31.471	-1.975	34.167	29.425	0.786	35.161
D522N.frame017	44.674	43.071	5.845	45.526	39.968	7.722	46.99	36.432	7.16	45.808	35.627	3.739	46.903	32.125	4.32	44.942	29.964	2.086	44.01	27.664	4.84	40.99	25.231	4.935	38.17	26.808	3.101	34.673	25.812	2.028	32.273	27.426	-0.522	29.656	29.443	1.423	28.199	32.441	-0.496	29.858	30.916	-3.632	33.338	32.177	-2.485	34.655	30.079	0.41	35.233
D522N.frame018	43.918	43.032	6.088	45.454	39.854	7.564	46.728	36.572	6.371	46.058	34.518	3.308	47.104	31.174	4.91	44.559	29.286	2.681	43.938	27.117	5.674	40.872	24.881	5.795	38.298	26.843	3.929	34.549	26.013	3.817	31.834	27.088	1.277	29.407	29.74	2.598	28.204	32.026	-0.124	29.826	29.972	-2.9	33.134	31.57	-1.806	35.006	29.481	0.855	35.339
D522N.frame019	44.507	42.859	5.407	45.676	39.793	7.388	46.045	35.954	7.068	45.561	35.216	3.342	46.221	31.672	4.041	44.209	29.937	1.405	43.587	27.506	4.204	40.536	25.129	4.527	37.442	26.995	3.145	33.668	26.125	2.286	30.992	27.752	-0.022	29.198	30.061	2.382	27.688	33.049	0.431	28.945	31.482	-2.774	32.167	32.973	-1.918	33.705	30.498	0.45	34.916
D522N.frame020	44.601	42.135	6.223	46.013	39.019	7.987	47.109	35.442	7.093	45.848	34.39	3.584	46.814	30.915	4.378	44.688	29.128	1.676	43.103	26.982	4.447	40.149	24.669	4.272	37.347	26.778	2.694	33.663	26.23	1.783	31.006	28.162	-0.047	29.431	30.922	2.166	27.907	33.673	-0.044	28.748	31.396	-3.143	32.239	32.703	-2.424	33.871	30.551	0.275	35.258
D522N.frame021	45.124	42.225	6.561	46.003	39.171	8.667	46.119	35.409	7.707	45.711	34.771	3.999	46.615	31.165	4.832	44.774	29.37	1.976	43.691	26.927	4.69	40.837	24.416	5.245	37.756	26.232	4.046	34.058	25.81	3.258	31.934	27.375	0.565	29.27	29.78	1.834	27.852	32.134	-0.927	30.125	30.171	-3.334	33.237	31.941	-1.966	35.308	30.059	0.576	35.293
D522N.frame022	44.681	42.977	6.764	45.912	40.058	8.896	46.78	36.43	7.814	45.784	34.933	4.337	47.085	31.583	5.51	44.966	29.604	3.002	43.699	27.39	5.664	40.798	25.036	5.623	37.614	26.748	4.639	33.908	26.298	4.062	32.125	27.525	0.983	29.379	30.007	1.864	28.434	32.03	-1.263	30.578	29.687	-3.222	33.611	31.695	-1.779	35.696	29.858	0.878	35.698
D522N.frame023	44.814	42.695	6.996	46.005	39.432	8.669	46.928	35.709	8.025	45.932	35.449	4.464	47.197	31.839	4.829	45.157	29.846	2.333	44.148	27.512	5.21	41.125	25.151	5.318	38.271	26.945	3.499	34.66	25.975	2.764	32.463	27.203	-0.017	30.073	29.499	1.698	28.27	32.19	-0.328	29.842	30.645	-3.386	32.985	32.299	-2.223	35.029	30.127	0.243	35.612
D522N.frame024	44.807	42.707	5.537	45.819	39.567	7.597	46.117	35.805	7.039	45.695	35.023	3.317	46.704	31.429	4.086	44.899	29.621	1.222	43.883	27.258	3.956	40.842	24.825	4.264	37.973	26.911	2.856	34.209	26.334	2.924	32.109	27.524	-0.06	29.686	30.076	1.413	28.371	32.54	-1.178	30.116	30.497	-3.894	33.07	32.535	-2.453	34.633	30.229	0.212	35.225
D522N.frame025	44.387	43.548	6.221	45.506	40.13	7.747	46.597	36.636	7.004	46.206	35.296	3.514	47.543	31.753	3.964	44.971	30.059	1.705	43.6	28.079	4.597	40.797	25.461	4.692	37.372	26.88	4.142	33.868	26.072	3.3	32.184	27.844	0.425	29.503	29.932	2.121	28.311	32.545	-0.425	30.21	30.643	-3.043	33.369	32.336	-1.943	35.619	30.172	0.362	35.724
D522N.frame026	44.456	42.187	6.198	45.635	39.073	8.363	46.385	35.555	7.65	46.165	34.082	4.113	46.718	30.543	5.407	44.834	28.871	2.528	42.821	26.851	5.075	39.966	24.438	5.377	36.659	26.239	4.496	33.642	25.951	2.649	32.14	28.063	-0.129	29.629	30.156	1.851	28.624	32.899	-0.616	30.674	31.287	-3.449	33.762	32.783	-1.741	35.104	30.36	0.932	35.453
D522N.frame027	44.257	43.221	6.225	45.523	39.976	7.875	46.523	36.331	7.239	46.117	34.917	3.691	47.009	31.437	5.013	45.522	29.62	1.869	44.055	27.288	4.459	41.286	24.78	4.564	37.8	26.074	3.981	34.164	25.227	3.386	32.26	27.152	0.707	29.916	29.764	2.38	28.212	32.094	-0.172	30.298	30.383	-2.911	33.241	32.209	-1.393	35.724	29.928	0.563	36.004
D522N.frame028	44.027	42.947	6.191	45.55	40.157	8.109	46.482	36.694	7.275	46.208	35.484	3.693	47.157	31.904	4.851	45.492	29.957	2.128	44.204	27.606	4.867	41.554	24.978	4.669	38.182	26.278	3.733	34.54	25.56	3.263	32.252	27.514	0.995	29.728	29.956	2.342	28.4	32.306	-0.405	30.383	30.382	-3.138	33.663	32.085	-1.916	35.913	29.979	0.341	35.988
D522N.frame029	43.972	43.474	6.466	45.497	40.336	8.186	46.78	36.835	7.572	46.134	35.059	4.22	47.011	31.739	5.668	45.356	30.068	2.719	43.981	27.363	5.246	41.322	24.749	4.984	37.83	26.118	4.338	34.166	25.348	3.405	31.724	27.344	1.165	29.796	29.865	3.204	28.216	32.247	0.592	29.794	30.126	-2.334	33.176	31.692	-1.439	35.517	29.602	0.724	36.065
D522N.frame030	44.277	43.187	6.266	45.446	40.019	8.137	46.636	36.473	7.752	46.112	35.377	4.204	47.533	31.973	5.129	45.609	30.131	2.421	43.979	27.498	4.797	41.17	25.04	4.513	37.779	26.555	3.899	34.098	25.958	2.856	31.597	27.841	0.722	29.348	30.364	2.538	27.7	32.667	-0.005	29.804	30.81	-2.606	33.09	32.319	-1.211	35.515	29.964	0.703	35.967
D522N.frame031	44.703	43.308	6.719	45.658	40.05	8.426	46.293	36.464	7.563	46.2	34.965	4.125	47.452	31.663	5.446	45.695	29.496	2.776	44.18	27.26	5.29	41.216	24.798	5.045	38.002	26.504	4.186	34.378	26.05	3.083	32.186	27.773	0.617	29.757	30.224	2.196	28.12	32.869	-0.094	30.133	31.384	-3.103	33.474	32.288	-1.459	35.698	29.986	0.717	35.843
D522N.frame032	45.671	43.136	7.035	45.805	39.68	8.786	46.889	36.142	8.126	46.506	35.053	4.519	47.388	31.567	5.745	45.768	29.961	2.772	44.22	27.491	5.051	41.221	25.119	5.195	37.949	26.664	3.846	34.426	25.964	2.909	32.486	27.667	0.028	30.31	30.223	1.871	28.729	32.787	-0.369	30.63	31.05	-3.176	33.888	32.348	-1.8	36.089	30.26	0.439	36.162
D522N.frame033	44.71	42.336	6.392	45.693	39.077	8.086	47.122	35.588	7.683	46.119	34.513	4.202	46.881	30.997	5.445	45.207	29.148	2.648	43.844	26.391	4.93	40.8	24.176	5.645	37.49	25.89	4.815	34	25.218	3.645	31.613	26.982	1.192	29.864	29.941	2.713	28.401	32.079	-0.11	30.411	29.986	-2.666	33.549	31.597	-1.489	35.483	29.436	1.011	35.989
D522N.frame034	44.163	43.02	7.375	45.583	39.895	8.852	46.702	36.311	8.403	46.743	34.372	5.094	47.367	30.969	6.771	45.738	29.143	3.845	44.043	26.95	6.519	41.012	24.688	6.132	37.658	26.035	5.156	34.127	25.624	3.761	32.39	27.395	0.857	30.041	29.818	2.467	28.845	32.351	0.006	30.974	30.528	-2.689	34.312	31.829	-1.242	36.09	29.44	1.062	36.146
D522N.frame035	44.589	42.644	6.473	45.546	39.809	8.839	46.536	36.094	8.881	46.391	35.072	5.157	47.833	31.734	6.239	46.259	29.469	3.479	44.372	27.011	5.797	41.347	24.747	5.314	38.533	26.434	3.394	34.985	25.79	2.244	32.472	27.756	0.331	29.945	29.956	2.202	28.517	32.666	-0.094	30.612	30.968	-2.8	33.915	32.27	-1.415	35.928	29.833	0.731	36.292
D522N.frame036	44.921	43.204	5.949	45.823	40.22	8.142	47.002	36.604	7.342	46.407	35.162	3.94	47.861	31.988	5.416	45.723	29.848	2.955	44.305	27.499	5.615	41.55	24.756	5.8	38.381	26.257	4.395	34.844	25.539	3.112	32.369	27.233	0.842	30.223	29.738	2.833	28.778	32.177	0.24	30.704	30.555	-2.538	33.969	31.833	-1.362	35.904	29.418	0.972	36.384
D522N.frame037	44.77	42.934	6.681	45.773	39.812	8.685	47.017	36.148	8.493	46.469	35.087	4.87	47.436	31.36	5.684	45.892	29.542	2.802	44.195	27.034	5.289	41.201	24.856	5.628	37.947	26.057	4.549	34.617	25.263	3.016	32.291	27.395	0.79	30.287	29.967	2.645	28.997	32.506	0.056	30.872	30.63	-2.771	34.152	31.933	-1.2	36.117	29.312	0.759	36.306
D522N.frame038	45.066	42.31	6.105	46.262	39.467	8.172	47.351	35.86	8.045	46.588	35.304	4.388	47.943	31.99	5.115	46.271	29.915	2.452	44.782	27.82	5.017	42.104	24.996	4.536	38.94	26.501	3.412	35.325	25.539	2.769	32.846	27.42	0.449	30.607	29.851	2.26	29.173	32.377	-0.301	31.086	30.382	-3.118	34.014	32.398	-1.774	36.45	30.126	0.261	36.699
D522N.frame039	46.099	42.429	6.041	46.111	39.246	7.992	46.989	35.564	7.775	46.355	34.191	4.32	47.864	30.977	5.62	45.729	28.72	3.396	43.919	26.746	5.976	40.854	24.416	5.953	37.597	26.102	5.16	34.163	25.569	3.552	32.053	27.431	0.798	29.847	30.069	2.431	28.788	32.719	-0.145	30.677	30.636	-2.806	34.1	31.486	-1.384	35.805	29.44	1.254	36.078
D522N.frame040	44.443	43.141	6.3	45.454	40.082	8.337	46.476	36.375	8.373	46.512	34.431	5.026	47.38	30.979	6.492	45.448	29.582	3.575	43.779	27.147	5.884	40.844	24.632	5.571	37.639	26.196	4.495	33.995	25.687	3.688	32.545	27.603	0.89	30.008	30.101	2.167	29.023	32.507	-0.687	31.213	30.397	-2.94	34.374	32.061	-1.599	36.149	29.684	0.926	36.297
D522N.frame041	46.184	42.013	6.119	45.919	38.924	8.202	46.747	35.27	7.587	45.83	34.536	3.918	46.748	30.909	4.602	44.669	29.623	1.715	43.695	26.701	3.948	40.455	24.607	3.807	37.939	27.142	2.708	34.264	26.496	2.478	32.025	28.105	-0.102	29.628	30.08	2.055	28.298	33.053	0.09	29.867	31.502	-2.967	33.191	32.762	-1.761	34.894	30.378	0.627	35.429
D522N.frame042	45.439	42.233	6.896	45.757	38.82	8.618	47.012	35.29	8.119	46.405	34.263	4.568	47.058	30.798	5.915	45.288	29.307	2.792	43.75	26.813	5.205	40.735	24.649	5.599	37.455	26.045	4.37	33.863	25.228	3.351	32.047	27.369	0.765	29.82	30.037	2.189	28.487	32.687	-0.261	30.317	30.681	-2.936	33.6	31.814	-1.474	35.487	29.671	1.062	35.82
D522N.frame043	46.393	41.714	6.622	46.22	38.466	8.509	47.517	34.892	8.604	46.917	33.504	5.087	47.541	29.952	6.288	45.476	28.379	3.35	43.868	26.398	6.206	40.725	24.343	6.525	37.934	25.889	4.559	34.297	25.643	3.49	31.999	27.274	0.877	29.991	30.047	2.548	28.824	32.566	-0.035	30.572	30.225	-2.656	34.118	31.313	-1.453	35.953	28.624	0.631	36.426
D522N.frame044	44.874	42.715	6.621	45.896	39.657	8.62	46.749	36.056	7.553	45.621	35.11	4.051	47.953	32.113	3.913	46.082	28.715	3.327	44.452	26.462	6.032	41.136	24.349	6.332	38.177	25.875	4.509	34.867	25.319	2.776	32.615	27.461	0.519	30.515	30.111	2.359	29.299	32.733	-0.258	31.21	31.165	-3.058	34.681	31.872	-1.744	36.53	29.232	0.467	36.783
D522N.frame045	44.828	42.28	7.007	45.886	38.982	8.592	46.481	35.386	7.514	45.915	35.658	3.757	47.275	32.311	3.138	45.846	28.803	3.174	44.124	26.607	5.668	41.048	24.36	6.212	37.678	25.799	5.223	34.239	25.126	3.812	32.43	26.994	0.96	30.165	29.856	2.502	29.062	32.609	0.032	30.683	30.587	-2.74	34.125	31.429	-1.438	35.864	29.093	1.018	36.034
D522N.frame046	44.714	42.493	7.21	45.878	38.905	8.145	46.966	35.436	6.993	45.278	35.113	3.494	47.436	32.153	2.782	45.523	28.918	3.412	43.883	26.791	6.25	40.89	24.44	6.423	38.079	26.223	4.461	34.549	25.818	3.133	32.139	27.213	0.587	29.911	29.779	2.369	28.851	32.48	-0.157	30.711	30.725	-2.978	33.975	31.657	-1.503	35.648	29.296	1.089	36.084
D522N.frame047	45.114	42.348	5.932	46.089	39.445	8.144	46.923	35.79	7.629	45.436	35.46	4.123	47.388	32.012	4.138	45.646	28.565	3.611	43.695	26.127	5.866	40.407	24.33	6.34	37.531	26.005	4.607	34.036	25.559	2.954	31.995	27.257	0.18	29.722	29.649	2.08	28.587	32.461	-0.227	30.688	30.981	-3.145	34.069	31.787	-1.585	35.88	29.437	0.888	35.865
D522N.frame048	44.044	43.932	8.871	45.117	40.354	9.375	46.95	37.264	8.186	45.626	36.796	4.644	47.667	33.614	4.41	45.983	30.309	3.713	44.174	27.496	5.674	41.343	24.914	5.678	38.127	26.53	4.549	34.746	26.013	2.99	32.907	27.647	0.151	30.433	29.871	1.774	29.218	32.646	-0.557	31.541	30.749	-3.06	34.824	31.986	-1.488	36.703	29.882	1.034	36.608
D522N.frame049	44.754	42.424	7.058	45.717	39.373	9.128	46.643	35.756	8.446	45.173	35.191	4.926	46.776	31.705	4.9	44.76	28.706	3.619	43.081	27.024	6.633	39.957	24.918	6.171	37.882	26.99	3.716	34.381	26.525	2.138	32.559	28.604	-0.529	29.552	30.013	1.468	27.92	32.773	-0.534	30.151	31.686	-3.377	32.863	33.533	-1.349	35.5	31.409	0.392	35.534
D522N.frame050	44.38	42.575	6.795	45.574	39.523	8.751	46.225	35.941	7.642	45.222	35.501	3.913	46.698	32.075	3.372	44.87	28.773	2.203	43.606	26.824	5.276	40.478	24.601	5.451	37.499	26.403	3.843	33.773	26.016	3.024	32.374	27.535	-0.138	29.268	29.1	1.391	27.778	31.703	-1.029	30.499	30.514	-3.475	33.175	32.408	-1.425	35.3	30.125	0.703	35.438
D522N.frame051	44.79	42.742	7.212	46.066	39.854	9.27	46.619	36.015	8.893	45.39	35.484	5.278	47.556	32.317	4.765	46.089	29.19	3.108	44.518	27.45	6.126	41.402	25.174	6.38	38.789	26.929	4.349	35.029	26.232	3.718	33.335	27.727	0.79	30.347	29.622	2.156	28.742	32.037	-0.296	31.048	30.849	-3.176	34.267	32.342	-1.613	36.376	30.278	0.861	36.093
D522N.frame052	44.13	42.894	7.756	45.095	39.517	9.469	46.513	36.152	8.569	45.726	35.806	4.877	46.63	32.119	5.211	45.231	29.234	3.227	43.695	27.069	5.788	40.715	24.554	5.766	37.786	26.138	4.287	34.132	25.858	2.85	32.611	27.676	-0.089	30.099	29.587	2.178	28.863	32.269	-0.158	30.712	30.739	-3.097	33.866	32.438	-1.649	35.684	30.165	0.87	35.481
D522N.frame053	44.273	42.705	6.472	45.625	39.855	8.635	46.776	36.15	8.671	46.262	35.247	4.964	47.468	31.769	4.006	45.731	28.795	2.666	44.373	26.977	5.683	41.433	24.622	5.708	38.562	26.545	4.202	34.905	25.873	3.431	33.181	27.8	0.647	30.436	29.978	2.287	28.695	32.209	-0.36	31.119	30.68	-2.839	34.077	32.251	-1.126	36.265	29.923	1.009	36.428
D522N.frame054	44.386	42.616	7.068	45.718	39.773	9.312	46.277	35.969	8.902	45.791	35.893	5.189	47.127	32.546	3.742	45.41	29.422	2.497	43.945	27.209	5.218	41.247	24.62	5.508	38.049	26.27	4.352	34.386	25.932	3.39	32.731	27.45	0.248	30.177	29.722	1.886	28.841	32.294	-0.55	30.844	31.085	-3.536	33.746	32.428	-1.706	35.329	30.304	1.123	35.58
D522N.frame055	43.818	42.767	7.03	45.376	39.816	8.887	46.646	36.48	7.986	46.002	35.664	4.3	47.721	32.354	4.347	46.228	29.137	3.026	44.461	27.34	5.77	41.88	24.718	5.916	38.453	25.873	4.985	35.006	25.007	3.479	32.739	26.775	0.995	30.653	29.525	2.487	29.562	32.201	-0.143	31.347	30.064	-2.795	34.795	31.392	-1.422	36.377	29.085	1.043	36.597
D522N.frame056	43.927	43.057	6.589	45.447	40.184	8.739	46.109	36.448	8.153	45.283	36.081	4.427	47.145	32.758	4.01	45.458	29.318	3.33	43.733	26.791	5.644	41.103	24.118	5.508	37.689	25.585	4.859	34.419	25.374	2.814	32.625	27.679	0.465	30.158	29.962	2.331	28.803	32.733	-0.102	30.619	31.102	-2.82	34.069	31.888	-1.492	35.94	29.579	0.879	36.054
D522N.frame057	43.852	43.734	8.875	44.711	40.235	10.088	46.143	36.939	9.047	45.299	36.696	5.287	47.512	33.604	5.361	46.183	30.412	3.956	44.279	27.803	5.98	41.447	25.176	6.123	38.384	26.538	4.535	34.92	25.692	3.034	32.907	27.616	0.456	30.532	29.826	2.423	28.704	32.134	0.039	30.966	30.604	-2.621	34.037	32.462	-1.061	36.271	30.024	0.774	36.342
D522N.frame058	45.555	42.216	7.08	46.151	38.73	8.575	46.865	35.026	7.79	45.058	35.191	4.329	46.68	31.773	4.044	44.867	28.68	2.688	43.054	26.809	5.273	39.979	24.502	4.915	37.749	26.812	2.972	34.324	26.055	1.743	32.278	27.94	-0.898	29.779	29.889	1.134	28.046	32.917	-0.856	29.646	31.25	-3.883	32.921	32.686	-2.556	34.595	30.517	0.183	35.266
D522N.frame059	44.812	42.632	6.9	45.671	39.653	9.1	46.453	35.947	8.559	45.52	36.01	4.879	47.134	32.853	3.857	45.577	29.567	3.303	44.045	27.19	5.82	41.058	24.865	6.204	38.241	26.55	4.407	34.756	26.199	2.917	32.944	27.766	-0.151	30.124	29.452	1.685	28.877	32.193	-0.475	31.168	30.606	-3.124	34.276	32.091	-1.66	36.33	29.798	0.641	36.242
D522N.frame060	44.769	42.428	7.321	45.664	38.893	8.407	46.447	35.274	7.124	45.305	35.812	3.484	47.31	32.761	2.056	45.746	29.298	2.558	44.211	27.143	5.131	41.227	24.83	5.531	38.393	26.154	3.46	34.953	25.515	1.996	32.612	27.39	-0.531	30.444	29.528	1.585	29.259	32.606	-0.238	30.521	30.861	-3.369	33.906	32.036	-2.24	35.248	29.83	0.583	35.886
D522N.frame061	44.836	42.311	6.191	45.639	39.136	7.937	46.528	35.664	6.756	45.235	35.442	3.265	47.698	32.783	2.072	46.067	29.303	1.519	44.821	27.738	4.766	42.201	24.919	4.602	38.997	26.636	3.527	35.257	26.013	3.033	33.247	27.609	0.104	30.723	29.795	1.908	29.15	32.653	-0.243	31.076	31.057	-3.228	34.137	32.868	-1.838	35.868	30.521	0.554	36.034
D522N.frame062	44.904	41.842	7.262	45.938	38.388	8.793	46.566	34.968	7.412	45.236	35.309	3.874	46.873	32.044	2.72	44.966	28.773	2.21	43.787	27.028	5.379	40.961	24.659	5.318	38.123	26.691	3.788	34.429	26.198	2.841	32.705	27.699	-0.272	30.305	30.148	1.413	29.3	33.172	-0.676	30.437	31.372	-3.701	33.998	32.241	-2.372	35.31	30.013	0.537	35.715
D522N.frame063	45.211	42.042	7.737	46.162	38.402	8.652	46.643	34.887	7.106	45.268	35.745	3.614	46.853	32.558	2.048	44.812	29.36	1.747	43.913	27.222	4.773	41.091	24.597	4.415	38.264	26.617	2.99	34.773	25.928	1.548	32.328	28.208	-0.504	30.061	29.914	1.812	28.869	33.147	0.399	30.042	32.015	-3.007	33.445	33.015	-1.556	35.065	30.358	0.701	35.618
D522N.frame064	44.961	42.484	7.67	45.861	38.852	8.418	46.393	35.212	7.101	44.957	35.774	3.708	46.742	32.793	2.547	45.263	29.193	2.237	44.343	27.295	5.338	41.43	24.875	5.143	38.598	26.472	3.205	35.259	25.924	1.561	32.279	27.419	-0.315	30.205	29.687	1.899	28.696	32.518	-0.131	29.947	30.854	-3.199	33.389	32.275	-2.254	35.205	30.061	0.194	35.832
D522N.frame065	45.782	41.839	6.641	45.935	38.379	8.167	46.432	34.828	6.867	44.975	35.424	3.432	46.552	32.102	2.432	45.327	28.388	2.902	43.933	27.105	6.266	40.972	24.787	5.723	38.358	26.536	3.82	34.947	25.731	2.829	32.595	27.158	0.128	30.306	29.586	1.876	29.286	32.464	-0.474	30.923	30.735	-3.533	34.37	32.107	-2.354	35.282	29.783	0.534	35.78
D522N.frame066	44.737	42.813	8.267	45.485	39.245	9.107	46.283	36.049	7.349	44.862	35.605	3.768	47.377	32.926	2.775	45.483	29.706	2.187	44.214	27.916	5.31	41.469	25.299	4.885	38.848	27.154	2.663	35.74	25.976	1.048	32.895	27.559	-0.963	30.594	29.711	1.303	28.836	32.324	-0.892	31.017	30.9	-3.766	33.892	32.823	-2.432	35.385	30.713	0.302	35.811
D522N.frame067	44.346	43.463	6.74	45.43	40.431	8.826	46.336	36.746	8.244	45.44	36.338	4.519	47.59	33.169	3.569	46.374	29.625	2.702	45.117	27.936	5.882	42.322	25.328	5.272	39.705	27.168	3.225	36.131	26.277	2.031	33.383	27.957	-0.074	30.956	30.007	2.296	28.689	32.294	-0.023	30.504	30.602	-3.005	33.731	32.666	-2.192	36.488	30.608	-0.467	36.882
D522N.frame068	44.675	42.423	7.045	46.007	39.347	8.837	46.937	35.794	8.024	45.35	35.469	4.588	47.546	32.378	4.106	45.838	28.977	3.531	44.042	26.786	6.126	41.19	24.339	5.645	37.92	25.827	4.437	34.507	24.907	2.988	32.154	26.827	0.718	30.287	29.718	2.529	28.672	32.282	0.084	30.436	30.545	-2.907	33.814	31.411	-1.419	35.18	29.132	1.31	35.948
D522N.frame069	44.355	42.696	6.893	45.924	39.618	8.305	46.961	36.093	7.334	45.65	36.244	3.927	47.447	33.005	2.839	46.315	29.382	2.899	44.452	27.069	5.382	41.677	24.406	5.256	38.544	26.115	3.841	35.032	25.533	2.856	32.66	27.26	0.411	30.288	29.763	2.253	29.182	32.515	-0.291	31.394	30.471	-2.73	34.683	31.972	-1.657	36.471	29.225	0.417	36.721
D522N.frame070	44.456	43.004	6.866	45.602	40.066	8.848	46.586	36.427	8.585	45.584	35.907	4.942	47.646	32.652	5.011	46.069	29.413	3.746	44.283	26.64	5.819	41.203	24.373	5.791	37.857	25.883	4.67	34.427	25.173	3.38	32.342	27.366	1.044	30.131	30.074	2.438	28.943	32.748	0.061	30.696	31.105	-2.738	34.138	31.904	-1.511	36.198	29.523	0.88	36.193
D522N.frame071	44.925	42.939	6.231	45.646	39.856	8.325	46.834	36.281	7.747	45.148	35.581	4.348	47.415	32.692	3.814	45.652	29.475	3.184	44.037	26.929	5.493	41.069	24.449	5.912	37.815	25.932	4.617	34.478	25.235	2.777	32.163	27.326	0.521	30.02	29.775	2.536	28.492	32.466	0.258	30.417	30.394	-2.376	33.823	31.76	-1.443	36.151	29.751	0.91	36.176
D522N.frame072	44.63	42.883	6.511	45.601	39.879	8.43	46.694	36.296	8.002	45.556	36.049	4.422	47.89	33.114	3.682	45.857	29.761	3.246	44.017	27.272	5.335	41.059	24.868	5.34	37.92	26.51	3.984	34.445	25.917	2.395	32.371	27.863	0.019	30.082	30.476	1.707	29.004	33.443	-0.329	30.553	31.649	-3.305	33.801	32.74	-1.801	35.688	30.117	0.416	35.93
D522N.frame073	44.451	43.12	7.425	45.499	39.938	9.12	46.311	36.439	8.073	45.41	35.631	4.374	47.95	32.678	4.376	46.183	29.34	3.921	44.295	26.722	6.033	41.257	24.278	6.063	38.283	25.801	4.249	34.798	25.33	2.778	32.22	27.356	0.908	29.907	30.058	2.318	28.617	32.445	-0.418	30.735	30.65	-2.972	33.882	31.843	-1.265	36.092	29.574	0.72	36.296
D522N.frame074	45.054	42.654	6.979	45.982	39.621	8.924	46.933	35.915	8.475	45.791	35.384	4.897	47.958	32.244	4.506	45.8	28.988	3.885	43.89	26.835	6.102	40.824	24.484	6.345	37.801	26.087	4.79	34.381	25.574	3.385	32.192	27.458	1.07	30.011	30.326	2.677	28.803	32.492	-0.237	31.089	30.329	-2.453	34.131	31.91	-1.003	36.368	29.361	1.059	36.433
D522N.frame075	44.362	43.398	7.191	45.54	40.09	8.865	46.431	36.862	7.183	45.117	36.221	3.64	47.456	33.063	3.572	45.98	29.644	2.817	44.26	27.018	4.924	41.292	24.798	4.877	37.98	26.309	3.785	34.452	25.282	2.754	32.195	27.252	0.315	29.963	29.687	2.206	28.461	32.369	-0.118	30.514	30.616	-2.901	33.764	32.2	-1.344	36.017	29.654	0.506	36.366
D522N.frame076	44.614	42.525	7.648	45.968	39.229	9.004	46.8	35.731	7.556	45.63	35.383	4.035	47.648	32.152	3.595	45.905	28.755	3.32	44.183	26.489	5.845	41.286	24.104	6.574	38.38	25.86	4.971	34.676	25.494	3.884	32.715	27.095	1.078	30.507	29.92	2.363	29.398	32.515	-0.296	31.408	30.855	-3.012	34.772	31.564	-1.533	36.386	29.197	1.098	36.612
D522N.frame077	44.067	42.971	8.549	45.595	39.873	10.13	46.741	36.272	9.402	45.669	35.733	5.72	47.379	32.345	5.814	45.874	28.878	4.713	43.947	26.489	6.784	40.725	24.539	6.364	37.664	26.195	5.016	34.392	25.595	3.149	32.769	27.409	0.352	30.411	29.846	2.176	29.306	32.256	-0.508	31.847	30.851	-3.028	35.099	31.842	-1.305	36.778	29.521	1.077	36.538
D522N.frame078	44.105	42.865	7.691	45.48	39.768	9.483	46.505	36.316	8.261	45.409	35.578	4.678	47.921	32.626	4.366	46.233	29.222	3.736	44.212	26.953	6.044	41.332	24.631	6.108	38.34	26.315	4.595	34.879	25.703	3.305	33.06	27.588	0.644	30.595	30.002	2.033	29.481	32.577	-0.547	31.606	30.566	-3.232	34.613	32.127	-1.263	36.434	29.82	1.227	36.386
D522N.frame079	44.951	42.664	7.415	45.736	39.413	9.201	46.509	35.836	8.699	45.534	35.556	5.038	47.573	32.4	4.731	46.059	29.084	3.61	43.933	26.734	5.716	40.99	24.228	5.71	37.859	25.793	4.458	34.395	25.311	3.024	32.952	27.583	0.333	30.408	29.969	2.008	29.119	32.722	-0.441	31.376	31.162	-3.178	34.411	32.263	-1.17	36.288	29.736	0.981	36.351
D522N.frame080	44.482	42.799	7.65	45.482	39.463	9.283	46.725	35.861	8.787	45.445	35.05	5.32	47.644	31.969	5.188	45.666	28.805	4.628	43.42	26.388	6.523	40.295	24.357	6.792	37.337	25.906	5.248	34.232	25.428	3.365	32.909	27.369	0.412	30.027	29.478	1.878	28.903	32.2	-0.552	31.294	30.663	-3.112	34.487	31.714	-1.378	36.127	29.607	1.313	35.878
D522N.frame081	44.833	42.685	8.04	45.762	39.416	9.66	46.847	35.834	9.041	45.784	35.415	5.31	47.434	32.031	5.317	45.772	29.113	3.441	44.134	27.163	6.19	41.3	24.576	6.251	38.238	26.198	4.67	34.723	25.642	3.221	32.797	27.589	0.617	30.287	29.871	2.513	28.967	32.491	-0.057	31.06	31.131	-2.834	34.392	32.118	-1.317	36.342	29.544	0.883	36.157
D522N.frame082	44.65	42.652	6.639	45.874	39.764	8.802	46.583	36.009	8.712	45.604	35.612	5.023	47.615	32.299	5.083	46.339	29.078	3.263	44.582	27.156	5.954	41.74	24.626	5.618	38.492	26.126	4.556	35.072	25.461	3.167	32.774	27.584	0.842	30.604	29.942	2.568	29.189	32.377	0.031	31.463	30.851	-2.814	34.518	32.251	-0.925	36.608	29.728	1.07	36.475
D522N.frame083	44.567	42.942	6.953	45.694	39.867	8.94	46.301	36.002	8.734	45.698	35.741	4.908	47.758	32.439	4.71	46.158	29.558	2.794	44.443	27.253	5.319	41.591	24.901	5.001	38.381	26.401	3.766	34.901	26.487	2.462	33.036	28.597	-0.261	30.177	30.183	1.882	28.478	33.052	-0.073	30.584	31.89	-3.144	33.555	33.642	-1.252	36.172	31.118	0.314	36.522
D522N.frame084	44.997	42.576	7.585	45.443	39.733	10.072	45.97	35.968	9.794	45.352	35.785	6.07	47.287	32.531	5.763	45.736	29.661	3.744	43.904	27.364	6.178	41.215	24.751	5.255	38.463	26.833	3.585	34.777	26.217	2.868	32.933	28.106	0.095	29.901	29.596	1.819	28.57	32.274	-0.554	31.303	30.972	-2.955	33.87	32.864	-1.022	36.595	30.768	0.599	36.26
D522N.frame085	45.511	42.582	7.653	45.924	39.066	9.071	47.175	35.618	8.421	45.428	35.417	5.019	47.206	32.014	4.9	45.427	29.025	3.158	43.897	27.145	6.108	40.697	24.941	6.157	38.364	26.803	3.73	35.038	26.336	1.998	32.89	28.447	-0.415	30.066	29.852	1.629	28.321	32.659	-0.408	30.463	31.516	-3.276	33.271	33.298	-1.357	35.936	31.157	0.171	35.869
D522N.frame086	46.158	41.581	6.819	46.161	38.395	8.921	46.278	34.653	8.27	45.724	34.901	4.487	47.463	31.657	3.544	45.193	28.711	2.286	43.256	26.77	4.957	40.219	24.464	5.067	37.396	26.399	3.328	34.209	25.906	1.267	32.251	28.367	-0.773	29.529	30.146	1.114	27.945	33.051	-0.768	30.337	31.804	-3.443	33.066	33.399	-1.271	35.537	30.66	-0.033	35.699
D522N.frame087	44.206	42.196	7.316	45.509	39.398	9.589	46.558	35.73	8.608	45.448	35.116	5.078	47.36	31.851	4.636	45.242	28.647	4.063	43.652	26.796	7.007	40.513	24.883	5.678	38.344	26.635	3.253	34.878	26.344	1.782	32.572	28.606	-0.38	29.791	29.798	1.788	27.827	32.609	0.007	29.526	31.727	-3.295	32.634	33.543	-1.887	35.354	31.521	0.017	35.759
D522N.frame088	44.457	42.264	7.584	45.769	39.18	9.404	46.41	35.721	8.346	45.431	35.255	4.59	47.321	31.943	4.406	45.256	28.918	3.227	43.352	27.216	6.072	40.404	24.807	5.44	38.429	27.031	2.987	35.099	26.374	1.336	32.635	28.216	-0.98	29.785	29.827	1.125	27.833	32.593	-0.724	29.821	31.782	-3.869	32.641	33.541	-1.851	35.402	31.398	-0.148	35.654
D522N.frame089	44.422	42.827	7.763	45.601	39.793	9.826	46.173	36.186	8.75	45.237	35.631	5.037	47.083	32.237	4.9	45.366	29.14	3.958	43.506	27.409	6.807	40.621	25.144	5.724	38.538	27.2	3.287	35.063	26.848	1.48	32.898	28.665	-1.001	30.112	29.85	1.259	28.103	32.716	-0.347	30.213	31.774	-3.449	32.76	33.842	-1.678	35.644	31.776	-0.08	35.863
D522N.frame090	44.57	42.771	9.043	45.614	39.469	10.636	46.484	35.97	9.309	45.273	35.239	5.761	47.643	32.409	4.937	45.549	29.187	4.74	43.356	27.001	7.043	40.212	24.915	6.737	38.077	26.863	4.269	34.672	26.754	2.596	32.943	28.33	-0.475	30.116	30.067	1.382	28.353	32.805	-0.649	30.695	31.847	-3.385	33.271	33.61	-1.231	35.819	31.383	0.538	35.808
D522N.frame091	44.591	42.416	7.405	45.659	39.197	9.101	47.074	35.673	8.214	45.526	35.582	4.754	47.568	32.326	4.345	45.803	29.162	2.993	44.093	27.452	5.787	41.237	24.935	5.408	38.641	26.834	3.443	34.927	26.566	2.55	32.86	28.136	-0.285	30.223	29.762	1.718	28.154	32.307	-0.464	30.463	30.786	-3.061	33.135	33.098	-1.262	35.868	30.77	0.334	35.94
D522N.frame092	44.823	41.626	6.278	45.629	38.604	8.48	47.06	35.125	8.047	45.153	34.879	4.735	46.894	31.478	4.446	45.211	28.584	2.956	43.814	26.842	5.919	40.783	24.335	5.641	38.33	26.281	3.624	35.05	25.941	1.744	32.679	27.605	-0.504	29.829	29.208	1.657	27.983	31.735	-0.626	30.391	30.925	-3.426	32.864	32.804	-1.132	35.51	30.591	0.537	35.708
D522N.frame093	44.472	42.524	7.604	46.063	39.382	9.121	46.775	35.874	7.742	45.111	35.52	4.284	47.344	32.697	3.278	45.795	29.156	3.098	44.743	27.5	6.287	41.938	24.943	5.782	38.917	26.605	4.022	35.518	25.854	2.453	33.057	27.443	-0.194	30.678	29.866	1.565	29.504	32.489	-1.04	31.484	30.829	-3.794	34.565	32.368	-2.053	35.878	30.04	0.543	36.263
D522N.frame094	44.903	41.729	7.535	45.977	38.624	9.364	46.876	34.897	8.902	45.576	34.849	5.201	47.308	31.53	4.664	45.471	28.433	3.162	43.269	26.797	5.928	40.357	24.432	5.651	37.996	26.485	3.604	34.245	26.322	2.494	32.536	28.052	-0.623	30.141	30.251	1.312	28.44	32.812	-0.764	30.252	31.243	-3.73	33.618	32.72	-2.365	35.468	30.473	0.137	35.708
D522N.frame095	46.72	42.025	6.197	46.54	39.074	8.662	47.062	35.474	7.688	45.303	35.448	4.324	47.593	32.481	3.912	46.388	29.056	3.249	44.375	26.839	5.651	41.403	24.354	5.636	38.031	25.828	4.596	34.471	25.237	3.578	33.021	27.306	0.742	30.537	29.779	2.185	29.465	32.248	-0.572	31.559	30.071	-2.985	34.801	31.593	-1.572	36.864	29.383	0.932	36.61
D522N.frame096	44.421	43.026	6.773	45.555	40.102	8.83	46.688	36.399	8.453	45.725	35.947	4.823	47.755	32.716	4.683	46.279	29.4	3.548	44.584	26.631	5.617	41.536	24.389	5.728	38.498	26.198	4.436	34.778	25.735	3.479	33.139	27.58	0.482	30.56	29.957	2.022	29.386	32.424	-0.607	31.613	30.67	-3.05	34.836	31.952	-1.517	36.621	29.468	0.723	36.672
D522N.frame097	44.547	42.853	6.456	45.613	39.86	8.738	46.755	36.348	7.9	45.182	35.501	4.569	47.58	32.579	4.258	45.881	29.185	3.888	44.117	26.68	6.054	41.249	24.24	6.097	37.909	25.531	4.917	34.601	25.059	3.22	32.55	27.137	0.791	30.166	29.701	2.416	28.861	32.397	-0.009	30.591	30.734	-2.965	33.962	31.534	-1.524	35.876	29.579	1.175	36.06
D522N.frame098	44.191	42.873	7.516	45.478	39.609	8.922	46.661	36.35	7.48	45.512	35.759	3.883	47.477	32.627	2.935	46.03	29.135	2.991	44.623	26.876	5.527	41.504	24.652	5.89	38.546	26.422	4.377	34.862	25.614	3.575	32.558	27.287	1.043	30.335	29.958	2.606	29.115	32.528	-0.108	31.305	30.734	-2.625	34.607	31.894	-1.304	36.557	29.234	0.634	36.625
D522N.frame099	44.355	42.751	6.995	45.718	39.602	8.739	46.816	36.129	7.559	45.728	36.035	3.941	47.78	33.239	2.556	46.455	29.78	2.547	45.11	27.59	5.398	42.406	25.095	6.109	39.046	26.311	5.15	35.523	25.519	3.983	33.395	27.542	1.345	30.664	29.843	2.401	29.518	32.121	-0.451	31.841	30.345	-2.963	34.859	32.018	-1.388	37.024	29.595	0.665	36.823
D522N.frame100	44.3	42.668	6.364	45.539	39.645	8.506	46.366	36.081	7.624	45.296	35.493	3.963	47.608	32.502	3.351	46.172	28.98	2.933	44.841	26.309	5.373	42.087	23.744	5.442	39.115	25.833	4.106	35.326	25.361	3.746	32.576	26.706	1.236	30.431	29.485	2.503	28.96	31.825	-0.294	31.013	29.979	-3.044	34.199	31.377	-1.52	35.934	28.942	0.938	36.348
E526Q.frame001	47.092	38.658	14.401	46.201	37.347	10.983	47.121	33.659	11.088	47.08	31.281	8.136	46.264	28.021	9.699	43.279	27.372	7.317	40.993	25.425	9.426	38.222	24.062	7.069	38.756	26.886	4.553	35.953	25.583	2.391	36.16	26.591	-1.3	33.224	29.031	-1.212	32.666	29.661	-4.971	36.301	28.868	-5.467	37.576	30.994	-2.621	39.026	29.313	0.513	37.858
E526Q.frame002	46.909	39.936	13.248	46.165	36.954	11.064	47.2	33.347	10.491	46.723	30.891	7.615	45.524	28.076	9.764	42.986	27.262	7.079	40.711	25.105	9.353	37.729	23.795	7.306	38.469	26.482	4.652	35.84	25.387	2.165	36.334	27.004	-1.27	33.01	29.013	-1.123	32.39	30.395	-4.642	36.083	29.625	-4.963	37.165	31.394	-1.856	38.758	29.023	0.839	37.353
E526Q.frame003	46.776	39.648	14.631	45.878	37.212	11.766	47.232	33.825	10.681	47.011	31.506	7.586	45.906	28.582	9.744	43.461	27.739	6.982	41.03	25.642	9.054	38.148	23.996	6.862	38.589	26.835	4.29	35.719	25.917	1.906	35.62	27.715	-1.499	32.997	30.358	-0.752	32.227	32.344	-3.893	35.477	30.839	-5.113	37.685	32.359	-2.354	38.489	29.771	0.378	37.972
E526Q.frame004	46.994	40.475	12.706	46.003	37.104	11.566	47.435	33.583	11.249	46.962	31.204	8.301	45.391	28.305	10.263	43.153	27.253	7.313	40.882	25.22	9.57	37.977	23.495	7.455	38.584	26.466	5.187	36.023	25.42	2.524	36.364	27.3	-0.846	33.186	29.306	-0.714	32.667	31.111	-4.069	36.381	30.161	-4.718	37.641	32.096	-1.642	39.042	29.49	0.936	37.672
E526Q.frame005	46.665	39.908	14.96	46.169	36.808	12.764	47.472	33.122	12.79	46.378	30.551	10.283	44.855	27.347	11.57	43.052	26.777	8.269	40.263	25.128	10.263	37.402	23.899	8.029	38.524	26.628	5.703	36.129	25.517	3.009	36.886	26.994	-0.329	33.71	28.831	-0.603	33.885	29.818	-4.234	37.598	29.196	-4.503	38.724	31.36	-1.497	40.003	29.063	1.308	38.526
E526Q.frame006	46.964	40.7	13.368	46.152	37.348	11.838	47.592	33.767	11.825	47.527	30.883	9.363	46.111	28.104	11.493	43.45	26.95	8.943	40.756	25.402	11.039	38.011	23.958	8.723	38.959	26.202	5.847	36.21	25.175	3.429	35.802	27.3	0.239	33.583	30.442	0.039	33.386	32.187	-3.272	36.242	29.922	-4.594	38.617	30.935	-1.844	39.325	28.574	1.323	38.395
E526Q.frame007	47.112	40.306	13.17	46.37	36.683	12.181	47.699	33.115	11.487	47.487	30.305	9.077	45.656	27.852	11.463	43.513	26.85	8.341	40.711	25.396	10.39	37.837	23.952	8.223	38.95	26.474	5.557	36.034	25.914	3.282	36.65	26.569	-0.462	34.168	29.307	-1.052	34.823	30.143	-4.82	38.194	28.324	-4.558	39.093	31.167	-1.983	39.642	29.172	1.252	38.323
E526Q.frame008	46.755	40.386	13.739	46.162	37.01	12.269	47.521	33.384	11.648	47.313	30.96	8.596	46.425	28.003	10.918	44.079	26.756	8.008	41.081	25.039	9.798	37.766	24.057	7.976	38.622	26.662	5.359	36.096	25.798	2.657	36.979	26.971	-0.924	34.198	29.572	-1.129	33.992	29.719	-4.955	37.558	28.757	-4.654	38.68	31.329	-1.966	39.464	29.32	1.273	37.953
E526Q.frame009	47.022	40.031	15.4	46.236	36.859	13.491	47.93	33.63	12.512	47.744	30.985	9.645	45.979	28.04	11.319	43.958	27.642	8.102	41.33	25.684	10.136	39.146	24.138	7.461	39.852	27.247	5.29	37.647	25.527	2.48	37.938	27.518	-0.831	34.725	29.616	-0.742	34.357	30.839	-4.362	38.256	30.532	-4.407	38.99	32.251	-1.131	40.406	30.203	1.891	38.753
E526Q.frame010	44.371	40.149	17.207	44.901	37.132	14.874	46.585	33.828	14.363	46.979	31.606	11.175	45.397	28.18	12.132	43.739	27.889	8.704	40.953	25.848	10.292	39.597	24.169	7.025	40.523	27.45	5.171	38.078	26.696	2.346	38.74	28.352	-0.945	35.569	30.299	-1.127	35.693	32.201	-4.368	39.437	31.707	-4.248	40.091	33.2	-1.007	40.771	30.34	1.597	38.806
E526Q.frame011	44.551	40.083	16.707	45.536	37.328	14.16	47.198	33.863	13.459	46.996	31.495	10.447	45.397	28.428	11.981	43.069	27.656	8.913	40.932	25.151	10.827	38.007	24.192	8.672	38.863	27.164	6.29	36.139	25.96	3.934	37.097	26.991	0.373	34.817	29.653	-0.961	35.031	30.134	-4.782	38.594	29.12	-4.481	39.524	31.469	-1.61	40.139	29.586	1.69	38.701
E526Q.frame012	46.483	41.332	15.174	46.029	37.912	13.603	47.341	34.465	13.007	47.009	32.08	9.922	45.846	28.905	11.576	43.553	28.157	8.615	41.245	25.807	10.199	38.894	24.415	7.491	39.594	27.56	5.368	36.761	26.766	2.859	37.321	28.52	-0.477	34.507	31.099	-0.783	34.515	33.258	-4.072	37.94	31.821	-4.551	39.038	33.583	-1.296	39.969	30.981	1.459	38.174
E526Q.frame013	45.695	40.905	15.672	45.683	38.111	13.022	47.418	34.863	12.246	47.034	32.645	9.067	46.127	29.316	10.396	43.861	28.945	7.367	41.915	26.464	9.513	39.553	24.899	6.967	39.65	28.008	4.948	36.622	26.904	2.991	35.955	28.473	-0.371	33.492	31.342	-0.814	33.449	33.687	-3.822	36.517	31.821	-4.797	38.278	33.458	-1.736	39.579	30.82	0.785	38.242
E526Q.frame014	45.429	40.712	15.919	45.627	37.907	13.172	47.526	34.763	12.207	47.508	32.18	9.153	46.463	29.234	11.188	43.9	28.401	8.396	41.515	26.082	10.138	39.028	24.64	7.572	39.276	27.643	5.408	36.213	26.834	3.356	36.041	28.703	-0.027	33.598	31.585	0.251	33.259	34.209	-2.57	36.276	32.562	-4.203	38.625	32.881	-1.32	39.533	30.423	1.446	38.084
E526Q.frame015	45.402	40.992	15.078	45.623	37.92	12.86	47.257	34.594	12.244	47.419	32.263	9.222	46.501	28.814	10.502	44.06	28.279	7.626	41.47	26.292	9.453	38.498	25.095	7.295	39.485	27.585	4.775	36.819	26.676	2.156	36.486	28.892	-0.989	34.292	32.028	-0.057	33.888	35.1	-2.238	36.429	33.197	-4.234	39.076	33.394	-1.517	40.009	30.758	1.1	38.497
E526Q.frame016	45.195	40.342	16.73	45.58	37.806	13.97	46.956	34.361	13.293	46.612	31.708	10.321	45.261	28.425	11.794	43.078	27.835	8.662	40.938	25.275	10.463	38.216	24.186	7.641	39.031	27.362	5.671	36.548	26.127	2.88	36.11	28.19	-0.29	33.84	31.123	0.377	33.658	34.232	-1.909	35.917	32.087	-3.981	38.95	32.37	-1.726	39.91	30.008	1.249	38.343
E526Q.frame017	45.073	40.582	16.56	45.595	37.733	14.083	47.232	34.409	13.256	46.781	31.94	10.434	45.37	28.506	11.674	43.584	27.916	8.343	41.284	25.519	9.951	38.866	24.579	7.172	39.353	27.805	5.198	36.779	26.755	2.589	36.002	29.022	-0.356	33.981	32.115	0.641	33.286	34.898	-1.849	35.641	32.731	-3.846	38.457	33.365	-1.345	39.812	30.98	1.375	38.073
E526Q.frame018	45.298	40.929	16.462	45.302	37.919	14.153	47.158	34.699	13.398	46.782	32.522	10.278	45.998	28.926	11.15	43.735	28.769	8.062	41.425	26.336	9.787	38.813	24.823	7.248	39.406	27.656	4.868	36.951	26.786	2.128	36.468	28.98	-0.873	34.117	31.658	0.348	33.751	34.44	-2.109	36.319	32.196	-4.079	39.137	33.036	-1.654	40.221	30.524	1.06	38.609
E526Q.frame019	45.065	40.875	15.621	45.384	37.305	14.079	47.271	33.984	13.703	47.015	31.827	10.648	45.879	28.367	11.339	44.137	28.286	7.925	41.641	25.809	9.183	38.957	24.538	6.665	40.133	27.036	4.123	37.203	26.486	1.671	37.235	28.975	-1.221	34.574	31.159	0.281	33.656	33.971	-2.112	36.608	32.324	-3.868	38.781	33.523	-1.068	40.291	30.879	1.302	38.39
E526Q.frame020	45.452	40.65	16.107	45.443	37.543	13.967	47.314	34.313	13.174	47.63	31.979	10.235	46.443	28.855	11.969	44.223	28.695	8.863	41.829	26.042	9.677	39.752	24.592	6.737	39.377	27.887	4.833	36.368	26.637	2.881	35.83	28.908	-0.233	33.538	31.784	0.643	32.847	34.545	-1.861	35.462	32.698	-3.97	38.112	33.616	-1.487	39.475	30.864	0.891	38.318
E526Q.frame021	45.457	40.907	14.645	45.924	37.793	12.331	47.416	34.371	12.16	47.37	32.098	9.147	46.271	28.834	10.85	43.649	28.208	8.23	41.156	25.741	9.682	38.97	24.489	6.733	38.929	27.52	4.483	36.022	26.403	2.343	35.868	29.278	-0.207	33.317	32.091	0.663	32.809	34.856	-1.929	35.115	32.702	-4.256	37.988	33.636	-1.897	39.846	31.164	0.447	38.508
E526Q.frame022	44.94	40.929	16.809	45.425	37.785	14.48	47.125	34.463	14.22	47.814	32.971	10.858	46.09	29.538	11.158	44.346	28.725	7.914	41.854	26.372	9.652	39.445	24.681	7.274	39.214	27.66	4.91	35.961	26.919	3.061	36.348	29.656	0.429	34.075	32.696	0.463	33.784	35.371	-2.046	36.269	33.058	-3.754	38.769	33.835	-0.982	40.084	31.053	1.288	38.531
E526Q.frame023	44.689	40.705	16.349	45.519	37.999	13.805	47.353	34.714	14.027	47.967	32.797	10.754	46.715	29.311	11.297	44.48	28.506	8.276	41.76	26.22	9.867	38.954	25.039	7.381	39.644	27.815	4.764	36.369	27.144	2.9	36.692	29.979	0.249	34.282	32.765	0.801	34.034	36.427	-0.454	36.139	34.838	-3.266	39.255	34.604	-1.057	40.586	31.704	1.02	39.262
E526Q.frame024	45.22	41.238	17.199	45.76	38.456	14.63	47.761	35.315	14.033	48.577	33.178	10.944	46.932	30.01	12.119	44.73	28.576	9.351	42.146	26.17	10.661	40.063	24.442	8.038	39.84	27.249	5.373	36.307	27.005	3.863	36.65	29.005	0.782	34.486	32.03	0.938	34.677	35.524	-0.612	36.705	33.532	-3.113	39.365	33.279	-0.297	40.584	30.649	2.145	39.163
E526Q.frame025	45.129	40.802	16.934	45.294	37.99	14.517	47.417	34.945	13.978	48.433	33.097	10.804	46.973	29.619	11.318	45.069	28.827	8.146	42.524	26.496	9.334	40.138	25.182	6.57	40.216	28.062	4.21	36.722	27.51	2.597	36.971	30.369	0.177	34.359	32.99	1.005	34.449	36.629	0.012	36.65	35.634	-2.925	39.844	35.119	-0.939	40.659	32.04	1.194	39.217
E526Q.frame026	45.096	41.242	16.337	45.491	38.266	13.935	47.752	35.343	13.369	48.505	32.964	10.589	47.055	29.544	11.954	44.87	28.004	9.083	42.626	25.729	10.854	40.133	24.671	7.978	40.802	27.614	5.475	37.56	26.442	3.6	37.495	28.919	0.789	34.775	31.461	1.662	34.314	35.105	0.434	36.765	33.581	-2.15	40.149	33.383	-0.472	40.811	30.417	1.925	39.152
E526Q.frame027	44.776	40.784	16.693	45.643	37.56	14.804	47.677	34.493	14.324	47.755	32.569	11.096	47.109	29.173	12.349	45.025	28.262	9.261	42.304	26.035	10.73	39.972	24.798	7.846	40.142	27.88	5.573	37.231	27.144	3.438	37.216	29.871	0.747	34.592	32.383	1.867	34.199	35.938	0.728	36.292	34.682	-2.259	39.625	34.325	-0.389	40.646	31.381	1.89	39.068
E526Q.frame028	45.107	41.17	16.242	45.609	38.205	13.945	47.554	34.958	13.471	48.64	32.888	10.513	46.99	29.581	11.573	44.284	28.671	8.975	41.896	26.184	10.434	39.945	24.553	7.524	39.439	27.612	5.298	36.353	26.667	3.273	36.217	29.328	0.59	33.714	32.116	1.31	32.998	34.913	-1.117	35.568	33.126	-3.316	38.569	33.829	-1.105	39.716	31.175	1.367	38.548
E526Q.frame029	45.309	40.799	17.674	45.874	38.702	14.399	48.072	35.882	12.954	48.14	33.89	9.837	46.737	30.346	10.511	44.393	28.946	7.971	42.524	25.974	9.743	40.559	24.02	7.08	39.8	27.013	4.686	36.237	26.198	3.773	36.364	28.825	0.865	33.993	31.675	1.662	33.516	35.064	0.033	35.327	33.423	-2.915	38.573	33.234	-1.026	40.126	30.505	1.006	38.719
E526Q.frame030	44.56	41.541	16.606	45.351	38.52	14.402	47.417	35.342	13.733	47.786	33.128	10.704	46.641	29.818	12.137	44.624	29.044	9.001	42.261	26.541	10.579	40.31	24.768	7.812	40.031	27.909	5.576	37.058	26.632	3.452	36.609	29.624	1.023	33.914	31.906	2.143	33.508	35.365	0.704	35.704	34.134	-2.154	39.063	33.766	-0.461	40.137	31.193	2.052	38.283
E526Q.frame031	45.029	41.605	15.724	45.485	38.176	14.282	47.581	35.007	14.161	48.375	33.151	11.137	46.928	29.676	11.682	44.961	28.729	8.595	42.575	26.275	10.101	40.668	24.658	7.044	40.054	27.874	5.09	37.548	26.816	2.485	36.879	29.723	0	34.312	31.892	1.704	33.429	35.409	0.589	35.454	33.864	-2.307	38.781	34.409	-0.459	40.403	31.564	1.567	38.878
E526Q.frame032	44.817	41.376	14.891	45.349	37.824	13.682	47.291	34.642	13.767	48.356	32.749	10.808	46.683	29.359	11.363	44.613	28.175	8.507	42.026	26.06	10.034	39.604	24.744	7.271	39.731	27.595	4.56	36.599	26.746	2.568	36.396	30.011	0.607	33.895	32.482	1.996	33.504	36.012	0.62	35.409	34.506	-2.436	38.609	34.457	-0.619	40.146	31.422	1.169	38.88
E526Q.frame033	44.532	40.727	16.781	45.342	37.474	14.924	47.432	34.255	14.856	48.588	32.33	11.881	46.709	28.965	12.218	44.417	28.321	9.148	42.01	25.85	10.424	39.503	24.709	7.605	39.377	27.886	5.469	36.65	26.708	2.97	36.087	29.612	0.807	33.495	32.119	2.212	33.11	35.642	1.066	34.905	33.986	-1.88	38.403	34.082	-0.447	39.798	31.212	1.551	39.032
E526Q.frame034	44.551	40.335	16.794	45.511	38.009	14.123	47.779	35.318	13.219	48.469	32.898	10.435	46.881	29.618	11.381	44.759	28.484	8.437	42.132	26.208	10.125	39.647	24.652	7.549	39.537	27.807	5.376	36.724	26.47	3.237	36.082	29.414	0.972	33.532	31.831	2.322	33.516	35.363	0.858	35.054	33.971	-2.252	38.707	33.586	-1.086	39.847	31.027	1.471	38.581
E526Q.frame035	44.346	40.687	16.43	45.24	37.852	13.956	47.506	34.784	13.018	48.181	32.75	9.857	46.48	29.432	10.818	44.133	28.63	7.833	41.785	26.131	9.487	39.621	24.569	6.752	39.523	27.758	4.64	36.61	26.654	2.375	36.116	29.74	0.284	33.47	32.032	1.777	33.099	35.683	0.595	35.027	34.399	-2.53	38.411	34.056	-0.742	39.73	31.037	1.222	38.235
E526Q.frame036	44.956	41.029	16.335	45.178	38.126	13.99	47.459	35.459	12.934	47.745	33.175	9.89	46.532	29.638	10.78	44.265	28.615	7.941	42.126	26.136	9.775	39.721	24.5	7.239	39.346	27.58	5.064	36.45	26.35	2.805	35.584	29.311	0.606	33.451	31.75	2.765	32.484	34.958	1.047	33.808	32.681	-1.568	37.183	34.139	-0.316	39.304	31.508	1.586	38.122
E526Q.frame037	44.915	40.477	16.853	45.442	37.715	14.338	47.429	34.548	13.981	47.773	32.558	10.889	46.079	29.285	11.717	44.197	28.149	8.673	41.376	25.996	9.801	39.301	24.56	6.836	39.374	27.622	4.621	36.363	26.803	2.532	35.71	29.644	0.004	33.74	32.317	1.934	33.141	35.695	0.34	35.04	34.334	-2.701	38.399	34.116	-1.204	39.546	31.124	1.058	38.644
E526Q.frame038	45.048	40.741	16.904	45.588	37.834	14.645	47.518	34.554	14.5	47.886	32.067	11.869	46.029	28.847	12.626	44.538	28.669	9.046	41.997	26.079	10.058	39.729	24.679	7.313	39.799	27.77	5.139	37.024	26.457	2.736	36.083	29.263	0.243	33.86	31.834	2.126	33.631	35.46	1.053	35.286	34.045	-2.06	38.717	33.843	-0.635	40.043	31.027	1.668	38.663
E526Q.frame039	44.142	40.073	16.681	44.983	37.18	14.391	46.656	33.874	14.183	47.592	32.138	11.027	45.9	28.815	11.902	43.853	27.976	8.789	41.231	25.559	10.232	38.583	24.252	7.627	39.164	27.313	5.472	36.222	26.384	3.116	35.867	29.471	0.675	33.328	31.897	2.091	33.02	35.557	0.995	34.709	33.95	-2.13	38.229	33.756	-0.63	39.955	30.943	1.296	38.438
E526Q.frame040	43.975	40.927	16.611	45.352	38.238	14.172	47.344	35.074	13.96	47.922	32.565	11.074	46.456	29.307	12.322	44.366	28.18	9.189	42.027	25.687	10.518	39.447	24.572	7.877	39.673	27.739	5.799	36.969	26.545	3.334	36.717	29.609	0.998	34.139	32.19	1.789	33.531	35.685	0.542	35.647	33.828	-2.144	38.992	34.068	-0.409	40.446	31.123	1.622	38.91
E526Q.frame041	45.126	40.617	16.67	45.452	38.058	13.873	47.55	35.133	12.78	47.724	33.705	9.377	47.047	30.223	10.73	44.632	28.833	8.299	42.253	26.162	9.554	40.069	24.551	6.994	39.622	27.756	4.886	36.45	26.668	3.116	35.738	29.594	0.698	33.193	32.047	2.302	32.579	35.427	0.952	33.764	33.449	-2.069	37.33	34.281	-0.974	39.274	31.644	1	38.067
E526Q.frame042	45.518	40.711	15.952	45.642	37.665	13.753	47.48	34.39	12.868	47.821	32.619	9.489	46.575	29.319	10.836	44.259	28.326	7.953	41.833	25.881	9.59	39.236	24.851	6.918	39.595	27.945	4.726	36.685	26.858	2.585	35.811	29.585	0.075	33.649	32.23	1.66	33.157	35.665	0.479	34.464	33.591	-2.247	38.121	33.791	-1.587	39.884	31.365	0.752	38.688
E526Q.frame043	44.655	40.639	15.973	45.484	37.752	13.683	47.391	34.494	13.504	48.027	32.724	10.373	46.337	29.58	11.638	44.154	28.306	8.615	41.79	26.102	10.253	39.147	24.535	7.749	39.464	27.486	5.367	36.609	26.419	3.083	35.923	29.309	0.628	33.555	31.807	2.154	33.106	35.379	0.811	34.533	33.422	-2.074	38.105	33.466	-0.781	40.005	30.82	1.425	38.732
E526Q.frame044	45.16	40.849	16.056	45.613	37.836	13.707	47.317	34.486	13.086	47.694	32.259	10.061	46.044	29.32	11.807	44.025	28.282	8.494	41.489	25.887	10.143	39.078	24.329	7.464	39.29	27.448	5.198	36.586	26.328	2.818	35.752	29.276	0.599	33.382	31.602	2.483	32.433	35.098	1.204	33.851	33.252	-1.837	37.348	33.823	-0.81	39.37	31.133	1.346	38.502
E526Q.frame045	44.72	40.877	16.189	45.163	37.831	13.932	47.29	34.708	13.414	47.776	32.917	10.026	46.245	29.57	11.152	44.088	28.658	8.232	41.632	26.117	9.535	39.188	24.841	6.785	39.231	28.148	4.658	36.222	27.29	2.531	35.676	30.384	0.363	33.147	32.902	1.609	32.898	36.531	0.516	34.556	34.959	-2.603	38.198	34.57	-1.385	39.485	31.75	0.903	38.352
E526Q.frame046	44.186	39.623	17.111	45.578	37.615	14.181	48.017	34.82	13.449	48.113	33.091	10.036	46.648	29.612	10.47	44.601	28.276	7.587	42.4	25.638	9.156	39.759	24.719	6.475	39.575	28.069	4.787	36.497	27.238	2.762	35.586	29.846	0.173	33.341	32.327	2.112	32.746	35.71	0.707	34.048	33.513	-2.11	37.636	34.1	-1.011	39.385	31.009	0.725	38.659
E526Q.frame047	44.563	39.512	17.33	45.562	37.25	14.313	47.966	34.583	13.618	48.523	32.638	10.384	46.588	29.376	11.052	44.239	28.12	8.351	41.597	25.738	9.563	39.304	24.611	6.708	39.121	27.922	4.737	36.129	27.146	2.377	35.752	30.22	0.14	33.069	32.381	1.999	32.643	35.963	1.01	34.295	34.307	-2.059	37.692	34.699	-0.363	39.586	31.513	0.883	38.476
E526Q.frame048	44.484	39.847	17.294	45.161	37.409	14.522	47.125	34.17	14.911	47.861	32.158	11.886	45.994	28.905	12.454	43.988	27.937	9.323	41.274	25.771	10.65	39.009	24.54	7.99	39.499	27.357	5.531	36.462	26.378	3.539	36.388	29.242	0.932	33.993	32.066	2.17	33.788	35.526	0.756	35.581	34.007	-2.107	38.974	33.423	-0.531	40.114	30.487	1.73	38.626
E526Q.frame049	44.623	39.686	16.896	45.832	38.158	13.723	48.299	35.42	12.811	47.977	33.226	9.618	46.678	30.029	11.137	44.917	28.449	8.153	42.289	26.293	9.919	39.692	24.912	7.396	39.445	27.886	5.093	36.577	26.887	2.827	35.547	29.556	0.223	33.19	31.923	1.952	32.672	35.357	0.543	34.421	33.507	-2.353	37.93	34.063	-0.871	39.094	31.246	1.496	38.09
E526Q.frame050	44.591	40.151	17.271	45.578	37.992	14.287	47.812	35.142	13.575	48.048	32.727	10.604	46.361	29.717	12.059	44.409	28.482	9.098	42.076	25.992	10.471	39.526	24.828	7.868	39.559	27.692	5.375	36.665	26.649	3.078	36.103	29.451	0.462	33.728	32.031	2.197	33.265	35.559	0.822	34.736	33.29	-1.878	38.056	34.082	-0.306	39.677	31.302	1.658	38.419
E526Q.frame051	44.095	40.316	16.75	45.297	38.052	13.892	47.245	34.77	13.509	47.565	32.917	10.151	46.531	29.472	11.667	44.781	28.626	8.427	42.245	26.017	9.596	39.947	24.738	6.779	39.797	28.095	5.087	37.04	27.269	2.724	35.66	29.659	0.054	33.523	32.131	2.12	32.675	35.465	0.85	34.007	33.359	-1.909	37.445	34.136	-0.429	39.07	30.983	1.084	38.344
E526Q.frame052	44.744	40.226	16.756	45.489	37.597	14.216	47.381	34.365	13.79	47.696	32.979	10.172	46.639	29.585	11.396	44.832	28.44	8.283	42.575	26.087	10.093	40.039	24.358	7.694	39.367	27.588	5.729	36.675	26.356	3.401	36.102	29.333	0.974	33.554	31.741	2.426	33.296	35.202	0.933	34.811	33.523	-2.23	38.376	33.622	-1.118	39.747	31.129	1.335	38.282
E526Q.frame053	44.878	40.827	16.117	45.316	37.863	13.876	47.47	34.836	13.365	48.085	32.841	10.333	46.423	29.551	11.139	44.373	28.436	8.125	41.772	26.118	9.515	39.183	24.67	7.098	39.228	27.769	5.06	36.446	26.924	2.672	35.398	29.508	0.168	33.35	32.025	2.064	32.896	35.413	0.633	34.373	33.354	-2.288	37.924	33.811	-1.039	39.713	31.184	1.09	38.399
E526Q.frame054	45.122	39.465	17.155	45.592	37.86	13.892	48.007	35.237	12.687	48.057	32.777	9.726	46.834	29.516	11.437	44.597	28.437	8.79	42.126	26.031	10.238	39.575	24.714	7.753	39.633	27.733	5.471	36.572	26.805	3.359	35.707	29.497	0.681	33.017	31.73	2.206	32.414	35.102	0.89	34.128	33.406	-2.06	37.687	33.986	-0.714	39.303	31.143	1.263	38.194
E526Q.frame055	44.098	39.783	17.647	45.316	37.952	14.494	47.603	35.176	13.418	48.188	33.269	10.436	46.522	29.905	11.195	44.453	29.172	8.05	42.251	26.413	9.684	39.66	24.669	7.289	39.741	27.781	4.889	36.811	26.828	2.728	35.428	29.466	0.33	33.239	31.817	2.536	32.771	35.317	1.436	34.286	33.654	-1.81	38.061	33.908	-0.789	39.766	31.169	1.333	38.42
E526Q.frame056	43.652	39.667	17.741	45.266	37.935	14.923	47.508	35.038	13.919	48.024	33.015	10.887	46.571	29.754	11.785	44.122	28.236	9.296	41.378	26.343	10.954	39.051	24.854	8.247	39.484	27.763	5.878	36.768	26.549	3.38	36.307	29.354	0.866	33.516	31.627	2.108	33.118	35.248	0.981	34.939	33.586	-1.898	38.574	33.731	-0.669	39.947	31.011	1.728	38.534
E526Q.frame057	44.49	38.202	18.564	45.578	36.894	15.138	47.639	34.095	13.539	47.634	32.741	9.932	46.321	29.395	10.978	43.898	28.688	8.114	41.756	25.979	9.654	39.032	24.527	7.205	38.899	27.571	4.889	36.189	26.277	2.421	35.795	29.406	0.608	33.497	32.001	2.146	33.018	35.549	0.637	34.32	33.693	-2.431	37.89	33.667	-0.98	39.428	30.9	1.238	38.082
E526Q.frame058	44.589	39.818	17.417	45.663	38.46	13.914	47.489	35.266	14.198	48.219	33.79	10.822	46.91	30.318	11.594	45.104	28.716	8.671	42.723	26.177	10.362	40.41	24.545	7.637	40.165	27.762	5.451	37.2	26.322	3.23	36.412	29.29	0.899	33.818	31.618	2.411	33.294	35.154	1.181	34.763	33.512	-2.003	38.205	33.651	-0.249	40.038	31.012	1.634	38.82
E526Q.frame059	44.031	38.831	18.2	45.569	37.195	15.074	47.883	34.648	13.559	48.456	32.999	10.217	46.57	29.728	11.221	44.674	29.27	8.005	42.377	26.645	9.71	39.875	24.93	7.44	39.742	27.963	5.353	37.019	26.699	2.923	36.194	29.467	0.449	33.665	31.799	2.307	32.644	35.044	0.96	34.119	32.887	-1.861	37.6	34.074	-0.919	39.37	31.337	1.152	38.575
E526Q.frame060	44.288	39.334	17.923	45.776	37.484	15.282	47.992	34.687	13.817	47.918	32.842	10.516	46.306	29.479	11.324	43.96	28.326	8.658	41.618	26.1	10.422	39.421	24.429	7.767	39.379	27.107	5.142	36.378	26.066	3.029	35.975	28.824	0.557	33.784	31.608	2.059	33.427	35.048	0.557	34.6	33.065	-2.542	38.183	33.215	-1.11	39.638	30.561	1.28	38.684
E526Q.frame061	43.845	38.728	17.95	45.368	37.051	15.006	47.328	34.07	13.63	47.677	32.636	10.215	46.5	29.184	10.794	44.223	28.218	7.884	41.798	25.849	9.469	39.316	24.27	6.923	39.153	27.333	4.818	36.312	26.632	2.405	35.224	29.576	0.243	33.174	32.028	2.061	32.505	35.375	0.86	33.538	33.199	-2.136	37.081	34.133	-0.924	39.209	31.611	0.959	37.901
E526Q.frame062	43.319	38.971	18.144	45.118	37.319	15.412	47.521	34.76	13.706	47.469	32.297	10.859	46.187	29.163	12.406	43.954	28.451	9.489	41.21	26.009	10.325	39.135	24.656	7.27	39.504	27.689	5.02	36.761	26.96	2.553	35.638	29.48	0.022	33.479	32.024	2.012	32.913	35.494	0.702	34.247	33.477	-2.36	37.931	33.72	-1.014	39.472	31.102	1.268	38.65
E526Q.frame063	43.798	38.585	17.752	45.233	36.742	14.835	47.394	33.901	13.43	46.688	31.703	10.492	45.409	28.268	11.567	43.378	28.07	8.383	40.727	25.943	9.94	38.184	24.638	7.179	38.794	27.636	4.942	35.837	26.825	2.63	35.22	29.45	0.002	33.044	32.006	1.812	32.734	35.515	0.36	34.332	33.95	-2.786	37.711	33.701	-1.133	38.537	30.838	1.297	37.825
E526Q.frame064	43.88	38.175	18.488	45.382	36.598	15.467	47.031	33.601	14.029	46.307	30.936	11.384	45.247	27.679	12.966	43.478	27.278	9.805	40.88	24.647	10.273	39.358	23.991	6.751	39.423	27.556	5.075	36.455	26.968	2.883	36.202	29.915	0.516	33.679	32.358	2.109	33.106	35.698	0.502	34.25	33.426	-2.358	37.82	33.881	-0.855	39.802	31.351	1.321	38.714
E526Q.frame065	43.692	38.914	18.39	45.153	37.505	15.253	47.162	34.766	13.537	47.276	32.799	10.24	46.029	29.403	11.53	44.329	29.075	8.196	42	26.663	10.045	39.175	24.686	8.31	39.195	27.316	5.657	36.359	26.318	3.536	35.502	28.74	0.529	33.158	31.313	1.915	32.846	35.032	0.742	33.968	32.95	-2.326	37.751	32.754	-1.097	39.181	30.007	1.241	38.254
E526Q.frame066	43.507	39.011	18.784	44.968	37.038	15.744	46.965	34.015	14.705	47.72	32.112	11.501	46.117	28.869	12.77	44.432	28.356	9.435	41.542	26.016	10.328	39.132	24.714	7.392	39.461	27.695	5.079	36.439	26.876	2.809	35.376	29.595	0.109	33.425	32.158	2.172	33.331	35.697	0.91	34.795	33.886	-2.205	38.416	33.413	-0.745	39.764	30.602	1.419	38.559
E526Q.frame067	43.58	39.132	17.976	45.226	37.253	15.167	47.061	34.223	14.181	47.967	32.431	10.888	46.237	29.11	11.726	44.137	28.671	8.622	41.59	26.303	10.049	39.303	25.072	7.401	39.385	27.994	5.028	36.556	27.189	2.762	35.442	29.276	-0.183	33.304	31.874	1.753	32.708	35.485	0.621	34.004	33.792	-2.514	37.654	33.818	-1.208	38.946	30.974	1.02	38.142
E526Q.frame068	43.849	39.314	18.305	45.463	37.466	15.547	47.656	34.909	13.811	47.668	32.912	10.587	46.574	29.584	12.21	44.619	28.46	9.204	42.321	26.026	10.942	40.331	24.213	8.203	39.803	27.186	5.836	36.749	25.785	3.792	36.181	28.627	1.254	33.785	31.285	2.418	33.09	34.721	0.998	34.078	32.62	-1.923	37.657	33.269	-0.384	40.008	31.086	1.708	38.492
E526Q.frame069	43.622	39.117	17.675	45.352	37.613	14.721	47.99	35.297	13.282	48.446	33.639	9.973	47.328	30.087	10.577	44.714	28.987	7.945	42.436	26.329	9.535	40.601	24.989	6.529	40.283	28.192	4.375	36.946	27.009	2.785	35.425	29.284	0.054	33.428	31.835	2.022	32.497	35.176	0.961	33.728	33.368	-2.133	37.395	33.995	-0.989	39.799	31.83	1.08	38.574
E526Q.frame070	43.589	39.258	18.166	45.181	37.707	15.046	47.315	34.892	13.647	47.919	33.214	10.261	46.593	29.942	11.348	44.424	28.862	8.422	41.993	26.454	10.046	39.718	24.835	7.259	39.501	27.991	5.185	36.389	26.914	3.214	35.554	29.517	0.545	32.886	31.845	1.967	32.424	35.491	0.631	34.133	33.702	-2.414	37.553	33.989	-0.686	39.166	31.225	1.51	38.081
E526Q.frame071	43.547	39.072	17.842	45.308	36.975	15.193	46.972	33.824	13.882	47.69	32.942	10.294	46.325	29.518	11.223	44.315	29.008	7.991	42.214	26.255	9.685	39.789	24.467	7.272	39.57	27.533	5.092	36.427	26.572	3.16	35.908	29.387	0.43	33.408	31.86	1.675	33.137	35.54	0.544	34.598	33.714	-2.544	38.211	33.883	-1.39	39.58	31.223	1.013	38.267
E526Q.frame072	43.602	38.89	18.467	45.22	37.511	15.424	47.578	34.788	13.951	48.244	33.231	10.575	46.388	29.994	11.515	44.557	29.272	8.369	42.55	26.655	10.108	40.358	24.839	7.678	40.035	27.926	5.415	37.269	26.519	3.216	35.941	29.016	0.57	33.459	31.137	2.479	32.622	34.544	1.288	34.279	33.242	-1.862	37.791	33.235	-0.707	39.408	30.513	1.508	38.248
E526Q.frame073	43.87	40.109	18.523	45.322	39.788	15.052	47.225	36.731	14.016	47.424	33.935	11.351	46.546	30.211	11.525	45.14	29.408	8.16	42.871	26.638	9.336	40.763	24.775	6.715	39.926	27.511	4.236	36.784	27.193	2.135	35.676	29.77	-0.449	33.699	31.974	1.983	33.012	35.467	0.921	34.443	33.95	-2.329	38.001	34.101	-1.149	39.425	31.097	0.841	38.604
E526Q.frame074	43.353	40.664	18.637	45.131	39.804	15.482	46.791	36.423	15.089	47.25	33.847	12.39	45.964	30.251	12.782	45.138	29.406	9.105	43.093	26.426	10.092	41.392	24.992	6.935	40.8	28.013	4.817	37.398	26.902	3.38	36.351	29.257	0.437	33.96	31.635	2.233	33.567	35.203	1.048	34.988	33.538	-2.157	38.582	33.537	-0.921	40.024	30.758	1.359	38.776
E526Q.frame075	44.287	41.012	18.289	45.544	40.218	14.877	47.262	36.833	14.252	47.254	34.02	11.573	46.472	30.356	12.269	44.954	29.408	8.96	42.706	26.542	9.863	41.235	24.635	6.966	40.107	27.278	4.643	36.76	26.743	3.015	35.97	29.229	0.183	33.672	31.532	1.863	33.019	35.121	0.846	34.566	33.714	-2.258	38.191	33.692	-1.111	39.665	30.816	0.987	38.628
E526Q.frame076	43.779	40.426	17.814	45.499	39.94	14.459	47.284	36.664	13.825	47.318	33.723	11.526	46.406	30.051	11.746	44.639	29.182	8.418	42.623	26.142	9.618	40.896	24.24	6.703	39.993	27.29	4.694	36.66	26.358	3.052	35.735	28.736	0.257	33.596	31.505	1.732	32.893	34.98	0.228	34.56	33.265	-2.841	38.181	33.209	-1.623	39.494	30.519	0.887	38.243
E526Q.frame077	44.005	40.248	18.5	45.547	39.916	15.067	47.118	36.671	14.312	47.055	33.836	11.765	46.181	30.196	11.802	44.645	29.489	8.401	42.642	26.506	9.434	40.862	25.059	6.4	40.123	28.122	4.149	36.673	27.294	2.902	35.529	29.699	0.188	33.262	32.118	2.115	32.54	35.644	1.173	33.849	34.046	-2.015	37.464	34.244	-0.996	38.978	31.36	0.944	38.2
E526Q.frame078	43.212	39.575	18.941	44.847	39.108	15.502	46.626	35.765	15.028	46.904	33.295	12.199	46.113	29.708	12.584	45.229	29.22	8.887	43.118	26.031	9.368	41.431	24.857	6.08	40.998	28.192	4.263	37.441	27.583	3.202	35.877	29.622	0.492	33.395	32.017	2.248	32.77	35.584	1.024	33.923	33.765	-2.127	37.662	34.057	-1.327	39.468	31.402	0.803	38.329
E526Q.frame079	42.902	39.2	18.868	44.727	38.979	15.607	46.353	35.629	14.838	47.014	33.305	11.853	46.011	29.647	12.279	44.791	28.856	8.73	42.685	25.746	9.47	41.202	24.351	6.178	40.763	27.701	4.35	37.296	27.022	2.889	36.164	29.598	0.255	33.73	32.01	1.651	33.407	35.638	0.493	35.089	34.754	-2.895	38.509	34.059	-1.373	39.702	31.066	0.654	38.54
E526Q.frame080	42.613	39.209	18.736	44.728	39.134	15.588	46.638	35.884	14.834	46.804	33.365	11.977	46.568	29.675	11.702	44.682	29.166	8.523	42.377	26.503	9.425	40.286	24.919	6.724	40.259	27.778	4.204	36.886	26.897	2.657	35.722	29.394	-0.104	33.496	31.931	1.633	32.852	35.486	0.661	34.565	33.965	-2.429	38.054	33.95	-0.862	39.476	30.751	0.911	38.513
E526Q.frame081	42.797	39.725	19.001	44.876	39.666	15.819	46.756	36.358	15.038	47.566	33.833	12.354	46.329	30.197	12.787	44.993	29.357	9.35	42.972	26.314	10.069	41.562	24.751	6.8	40.979	28.039	4.88	37.422	27.52	3.737	36.048	29.391	0.708	33.436	31.838	2.054	33.185	35.371	0.768	35.186	34.155	-2.288	38.527	33.675	-0.873	39.744	30.677	1.411	38.785
E526Q.frame082	43.024	40.278	18.515	44.555	39.688	15.136	46.521	36.374	14.479	46.974	33.844	11.759	46.249	30.207	12.487	45.046	29.632	8.866	43.181	26.535	9.478	41.642	25.277	6.201	40.826	28.312	4.127	37.358	27.5	2.7	35.972	29.799	-0.043	33.446	31.708	2.005	32.895	35.292	1.045	34.423	34.271	-2.28	37.955	34.38	-0.912	39.398	31.457	1.005	38.224
E526Q.frame083	42.384	39.412	18.511	44.551	39.797	15.555	46.461	36.615	14.548	47.103	34.212	11.668	46.497	30.423	12.076	45.395	29.779	8.497	43.463	26.534	9.287	42.496	25.154	5.891	41.076	28.269	4.052	37.629	27.192	2.726	35.982	29.438	0.029	33.632	31.785	1.78	33.05	35.406	0.937	34.107	34.162	-2.488	37.763	34.24	-1.462	39.525	31.533	0.535	38.633
E526Q.frame084	42.892	39.215	18.317	45.096	39.74	15.327	46.968	36.596	14.366	47.328	34.414	11.349	46.783	30.678	11.663	45.448	29.813	8.114	43.509	26.647	9.222	41.911	24.877	6.124	40.569	27.939	4.459	36.982	27.035	3.333	35.753	29.127	0.401	33.284	31.581	1.933	33.023	35.115	0.542	34.407	33.643	-2.601	38.018	33.903	-1.254	39.25	31.117	0.951	38.004
E526Q.frame085	44.238	40.299	18.419	46.195	40.103	15.154	47.364	36.718	13.819	47.812	34.413	10.769	46.798	30.987	11.865	45.558	29.822	8.451	43.275	27.292	9.914	41.116	25.417	7.178	40.782	28.303	4.768	37.35	27.468	3.515	35.677	29.088	0.498	33.24	31.588	1.917	32.604	35.053	0.487	33.838	32.898	-2.499	37.376	33.496	-1.25	39.06	30.871	1.093	38.132
E526Q.frame086	43.833	40.605	18.05	45.894	40.227	14.806	47.851	37.035	14.015	47.528	34.027	11.66	46.447	30.428	12.1	44.782	29.652	8.793	43.003	26.546	9.76	41.779	24.758	6.601	40.545	27.795	4.508	37.008	26.906	3.239	35.79	29.179	0.463	33.301	31.586	2.007	32.74	35.293	0.853	34.238	33.756	-2.279	37.84	33.578	-1.14	39.489	30.928	1.037	38.58
E526Q.frame087	44.054	40.307	18.361	45.774	39.668	14.972	47.076	36.164	14.361	47.593	33.702	11.532	46.496	30.121	12.33	44.991	29.484	8.803	42.615	26.516	9.401	40.244	25.009	6.821	39.7	27.976	4.6	36.423	27.156	2.819	35.077	29.259	-0.112	32.947	31.829	1.837	32.499	35.397	0.839	33.763	33.453	-2.303	37.495	33.492	-1.233	38.903	30.914	1.13	37.999
E526Q.frame088	44.325	40.314	17.801	45.751	39.893	14.354	47.93	36.86	13.604	48.884	34.32	11.131	46.575	31.434	11.967	45.293	29.727	8.795	43.536	26.741	9.969	41.282	25.252	7.195	41	28.133	4.681	37.46	27.213	3.367	36.001	29.086	0.403	33.459	31.486	1.838	32.701	35.034	0.882	34.204	33.553	-2.232	37.762	33.495	-1.006	39.419	30.752	1.069	38.607
E526Q.frame089	43.646	40.152	18.431	45.438	39.882	15.077	47.424	36.763	14.255	48.762	35.012	11.113	46.949	31.785	11.97	45.699	30.21	8.772	43.956	26.965	9.565	42.658	25.171	6.442	40.945	27.77	4.313	37.412	26.958	3.047	35.603	28.907	0.365	33.491	31.612	2.084	32.822	35.19	1.116	33.845	33.207	-1.999	37.596	33.645	-1.173	39.571	30.848	0.745	38.513
E526Q.frame090	43.03	40.812	18.699	44.811	41.094	15.219	47.214	38.571	13.712	47.586	36.567	10.544	46.61	32.999	11.224	45.513	30.714	8.498	43.965	27.549	9.579	42.606	25.652	6.672	40.986	28.26	4.363	37.668	26.907	2.967	35.72	29.059	0.458	33.093	31.202	1.964	32.392	34.782	0.72	33.642	33.149	-2.571	37.488	33.356	-1.762	39.638	31.059	0.497	38.428
E526Q.frame091	42.38	40.368	18.642	44.344	41.002	15.35	46.88	38.52	13.599	47.675	36.539	10.446	47.28	32.925	10.783	45.966	31.159	7.674	44.154	28.414	9.322	42.328	26.199	6.728	41.566	28.859	4.243	37.97	27.944	3.536	36.088	29.358	0.49	33.67	31.734	2.037	32.586	34.925	0.109	33.95	32.619	-2.727	37.563	33.391	-1.79	39.656	31.253	0.669	38.56
E526Q.frame092	42.282	40.124	18.17	44.142	41.555	15.185	46.384	38.83	13.592	47.39	36.879	10.639	46.893	33.116	11.304	46.21	31.255	8.093	44.546	28.086	9.291	43.024	26.251	6.41	41.393	28.808	4.272	37.982	27.567	3.225	36.111	29.065	0.201	33.457	31.319	1.88	32.654	34.925	0.724	34.027	33.454	-2.411	37.766	33.677	-1.569	39.481	30.922	0.493	38.398
E526Q.frame093	42.848	40.305	18.805	44.367	40.991	15.443	46.832	38.246	14.138	47.905	36.445	10.911	47.196	32.675	11.684	45.971	30.794	8.713	44.298	27.668	9.998	42.67	26.036	6.862	42.108	29.004	4.503	38.72	27.658	3.746	36.671	29.139	0.796	34.137	31.355	2.371	33.023	34.714	0.827	34.703	33.237	-2.26	38.339	34.029	-1.195	40.257	31.327	0.726	38.905
E526Q.frame094	41.913	39.932	18.362	44.013	40.707	15.284	46.391	38.121	13.767	47.322	35.842	10.988	47.122	32.117	11.465	45.654	30.831	8.278	44.066	27.619	9.136	42.436	25.803	6.16	41.237	28.752	4.101	37.715	27.677	2.873	35.752	29.577	0.231	33.229	31.674	1.855	32.555	35.142	0.614	34.149	34.052	-2.736	37.787	33.939	-1.648	39.543	31.526	0.723	38.287
E526Q.frame095	42.562	40.22	19.194	44.067	40.77	15.789	46.679	38.165	14.61	47.991	36.191	11.725	47.274	32.467	11.658	46.601	30.865	8.382	45.023	27.785	9.909	43.872	25.658	7.079	42.181	28.379	5.019	38.722	27.144	3.87	36.638	28.255	0.878	34.133	30.593	2.517	33.045	33.838	0.969	34.36	31.79	-2.047	37.843	32.938	-1.034	39.99	30.813	1.173	38.935
E526Q.frame096	42.023	40.032	18.731	44.011	40.603	15.596	46.582	38.139	14.302	48.003	36.221	11.277	47.51	32.594	11.973	46.344	31.004	8.747	44.575	27.833	9.608	43.582	26.16	6.255	41.803	29.008	4.334	38.404	27.732	3.179	36.138	29.047	0.412	33.691	31.087	2.453	32.584	34.499	1.174	33.888	32.895	-2.045	37.617	33.517	-1.318	39.551	31.064	0.906	38.536
E526Q.frame097	42.805	39.677	18.967	44.42	39.904	15.544	46.743	37.241	14.312	47.635	35.082	11.39	47.134	31.455	12.267	45.839	29.71	9.143	43.977	26.839	10.457	42.591	25.012	7.435	41.546	27.791	5.131	38.042	26.718	4.074	36.078	28.379	1.166	33.311	30.59	2.646	32.697	34.071	1.386	33.928	32.452	-1.891	37.675	33.028	-1.039	39.534	30.446	1.084	38.791
E526Q.frame098	42.4	39.994	19.151	44.329	40.685	15.947	46.656	38.183	14.227	47.688	36.464	11.019	47.703	32.755	11.723	46.659	30.973	8.634	44.913	27.844	9.839	43.224	25.828	6.997	42.042	28.779	4.883	38.762	27.51	3.441	36.339	29.173	0.885	33.77	31.219	2.7	32.917	34.622	1.147	34.08	32.98	-2.08	37.73	33.592	-1.187	39.568	31.139	1.213	38.734
E526Q.frame099	42.672	40.127	18.481	44.524	40.695	15.196	46.812	37.917	13.888	47.815	36.075	10.743	47.081	32.314	11.419	46.026	30.749	8.193	44.31	27.701	9.39	42.854	25.837	6.381	41.725	28.83	4.163	38.176	27.502	3.157	35.898	29.086	0.457	33.534	31.218	2.412	32.59	34.784	1.349	33.997	33.693	-2.071	37.601	33.825	-1.021	39.637	31.1	0.714	38.569
E526Q.frame100	42.837	40.503	19.07	44.294	40.916	15.667	46.64	38.245	14.394	47.681	36.307	11.35	47.362	32.565	12.327	46.071	30.801	9.202	44.223	27.931	10.474	42.616	26.046	7.592	41.616	28.599	5.07	37.937	27.565	4.402	36.149	28.217	1.088	33.757	30.822	2.495	32.582	33.906	0.89	33.828	31.434	-1.891	37.617	32.052	-1.637	39.936	30.817	1.279	38.66
G357W.frame001	45.447	42.401	9.311	45.302	39.959	12.195	47.396	37.373	10.354	47.929	37.812	6.597	48.436	33.998	5.994	47.531	31.192	8.415	46.271	28.161	6.416	45.297	27.625	2.772	42.43	29.63	1.379	40.033	26.565	1.186	36.843	26.962	-0.813	34.289	27.92	1.714	31.17	29.677	0.458	32.653	29.106	-3.071	35.228	31.789	-2.174	38.858	30.775	-1.367	38.781
G357W.frame002	45.709	42.196	8.763	45.322	39.766	11.574	47.36	36.97	10.049	48.067	37.403	6.326	48.305	33.583	6.054	46.987	31.018	8.703	45.104	28.132	6.997	44.511	27.074	3.383	42.521	29.782	1.504	39.985	27.284	0.398	37.513	28.819	-2.089	34.466	28.615	0.193	31.507	30.781	-0.488	33.385	31.291	-3.765	35.863	33.506	-1.754	39.275	32.208	-0.828	38.184
G357W.frame003	45.703	42.523	8.92	45.851	39.872	11.618	47.913	37.279	9.753	49.312	36.673	6.262	47.939	33.18	5.945	47.362	30.345	8.494	44.979	27.938	6.694	44.777	28.696	2.858	41.792	30.44	1.207	39.48	27.344	0.482	36.203	28.041	-1.292	34.047	27.999	1.828	30.536	29.28	0.887	32.018	29.336	-2.675	33.957	32.332	-1.323	37.752	32.087	-0.7	38.159
G357W.frame004	45.936	42.351	9.702	46.212	39.363	12.014	48.57	37.614	9.605	49.512	37.484	5.948	49.194	33.797	6.057	48.257	30.945	8.34	45.923	28.089	7.157	44.313	27.032	3.817	41.55	29.303	2.241	38.478	27.917	0.425	35.577	29.316	-1.7	33.215	29.472	1.159	30.104	30.406	-0.812	32.259	31.624	-3.71	34.22	34.175	-1.594	37.703	33.061	-0.616	37.704
G357W.frame005	45.708	42.47	8.939	45.863	39.892	11.613	48.462	38.272	9.415	49.997	37.842	5.984	48.56	34.371	6.382	47.632	31.779	8.985	46.147	28.449	8.051	44.249	27.271	4.814	41.849	28.745	2.248	39	26.434	3.108	35.834	27.068	1.142	33.716	28.083	4.117	30.114	28.24	2.8	31.85	27.458	-0.622	33.609	30.855	-0.373	37.459	30.366	-0.139	38.374
G357W.frame006	45.948	42.908	9.775	46.129	40.23	12.362	48.701	38.474	10.161	49.62	37.757	6.58	48.494	34.149	6.67	47.501	31.361	9.062	45.85	28.261	7.46	44.538	26.801	4.182	41.808	28.36	2.218	38.787	26.134	2.904	35.5	26.529	1.112	34.009	28.233	4.118	30.273	28.204	3.12	31.681	27.553	-0.39	33.687	30.752	-0.097	37.481	30.012	-0.173	38.557
G357W.frame007	45.333	42.701	9.203	45.11	40.265	12.11	48.102	38.339	10.505	49.616	37.585	7.177	48.62	33.952	7.295	47.5	31.128	9.568	45.6	28.107	8.382	44.443	26.412	5.022	42.115	28.286	2.581	38.895	26.415	2.761	36.149	26.728	0.142	33.926	28.307	2.598	30.866	28.536	0.386	32.869	28.321	-2.71	35.127	31.43	-1.808	38.627	30.423	-0.475	38.623
G357W.frame008	45.163	42.933	9.691	45.033	40.33	12.436	47.901	38.648	10.665	49.387	38.373	7.211	48.255	34.717	7.146	47.443	31.792	9.344	45.889	28.666	7.935	44.621	27.314	4.61	42.536	29.366	1.957	39.373	27.326	2.494	36.87	27.379	-0.368	34.195	28.524	2.058	30.931	28.22	0.014	33.355	28.024	-2.865	34.447	31.486	-1.844	38.138	31.746	-0.668	38.184
G357W.frame009	45.698	42.753	9.436	45.594	40.122	12.167	48.156	38.172	10.164	49.579	37.605	6.657	49.002	33.872	7.028	47.728	31.431	9.517	46.045	28.358	8.044	44.687	27.066	4.802	42.175	28.578	2.453	38.829	26.866	3.36	36.866	27.505	0.134	33.763	28.206	2.297	30.729	29.028	0.186	33.402	28.915	-2.626	34.898	32.041	-1.118	38.638	31.387	-0.408	38.679
G357W.frame010	46.014	41.727	9.76	45.389	38.809	12.12	48.228	37.196	10.136	49.736	37.353	6.604	48.232	33.847	6.3	47.362	30.678	8.3	45.528	27.61	7.087	43.751	25.997	4.146	40.405	27.53	3.029	36.987	26.301	2.774	35.414	27.352	-0.641	32.297	28.76	0.914	29.921	29.456	-2.063	32.892	29.786	-4.277	34.792	32.186	-2.037	37.925	30.631	-0.468	37.49
G357W.frame011	45.875	41.66	8.83	46.249	39.045	11.62	48.587	37.166	9.283	49.441	36.669	5.773	48.59	33.07	6.341	47.549	30.255	8.761	45.389	27.421	7.59	43.587	26.011	4.526	40.796	27.801	2.553	37.275	26.758	3.144	35.618	27.931	-0.165	32.566	28.878	1.715	30.218	29.432	-1.264	33.381	30.093	-3.442	34.622	32.699	-0.94	38.016	31.504	0.519	37.65
G357W.frame012	46.005	42.173	9.926	46.473	39.308	12.345	48.604	37.495	9.765	49.738	37.205	6.18	48.223	33.752	6.442	47.41	30.671	8.634	44.865	28.258	7.356	43.268	27.04	4.132	40.624	28.716	1.99	37.39	27.276	3.094	35.536	28.742	0.194	32.142	29.187	1.685	30.16	29.534	-1.593	33.206	30.723	-3.433	33.918	33.342	-0.725	37.444	32.443	0.382	37.542
G357W.frame013	45.514	42.929	8.824	45.747	40.409	11.743	48.505	38.744	9.815	50.2	38.516	6.436	49.4	34.871	6.18	48.559	31.957	8.381	46.481	28.791	7.899	44.961	26.53	5.14	41.746	27.97	3.683	38.047	27.158	3.895	36.146	27.785	0.62	32.69	29.271	1.671	30.511	28.992	-1.579	33.781	28.675	-3.485	35.163	31.789	-2.021	38.566	31.08	-0.305	38.564
G357W.frame014	46.106	42.108	9.446	45.585	39.732	12.289	47.842	37.302	10.282	49.325	37.003	6.845	47.82	33.535	6.679	47.408	30.545	8.909	45.127	27.653	8.057	43.407	25.972	5.115	40.845	28.221	3.333	37.154	27.305	3.318	35.358	29.033	0.464	31.745	29.706	1.716	30.069	29.968	-1.713	33.444	30.644	-3.208	34.041	33.483	-0.775	37.562	33.155	0.868	37.3
G357W.frame015	45.512	42.215	8.935	45.51	39.857	12	47.947	37.75	9.939	49.224	36.976	6.443	47.893	33.509	6.71	47.029	30.912	9.249	45.185	27.678	8.4	43.37	26.042	5.504	40.348	27.538	3.932	36.869	26.748	3.431	35.457	28.301	0.314	32.172	29.704	1.577	30.197	30.252	-1.684	33.451	30.431	-3.68	35.141	32.989	-1.416	38.282	31.572	0.313	37.362
G357W.frame016	45.224	42.065	8.876	45.365	40.054	12.024	48.008	38.166	10.186	49.637	37.637	6.9	48.046	34.109	7.044	47.478	31.192	9.56	45.723	28.027	8.174	44.002	26.357	5.271	40.789	27.779	3.869	37.229	27.001	3.483	35.409	28.362	0.383	32.105	29.834	1.564	30.296	30.507	-1.714	33.559	30.946	-3.581	34.897	33.338	-0.877	38.222	32.306	0.542	37.719
G357W.frame017	45.744	42.161	9.124	45.61	39.522	11.98	48.127	37.472	9.982	49.547	36.729	6.545	47.888	33.305	6.919	47.157	30.541	9.34	45.462	27.388	7.902	43.73	26.241	4.658	40.554	28.037	3.388	36.95	27.263	2.819	35.581	28.614	-0.469	32.27	29.623	1.122	30.157	30.726	-1.957	33.413	31.317	-3.724	34.629	33.688	-0.897	38.107	32.582	0.397	37.407
G357W.frame018	45.911	42.414	8.734	45.651	39.948	11.724	48.016	37.668	9.883	49.063	36.892	6.353	47.422	33.383	6.625	47.18	30.549	9.095	44.94	27.479	8.355	43.042	25.943	5.392	40.304	27.561	3.141	36.538	27.074	3.146	35.538	28.682	-0.116	32.07	29.323	1.481	29.821	30.147	-1.646	33.203	30.688	-3.426	34.133	33.458	-0.71	37.528	32.239	0.67	37.256
G357W.frame019	45.733	41.979	9.455	45.233	39.263	12.051	47.893	37.289	10.206	49.401	36.939	6.667	48.026	33.298	6.548	46.955	30.422	8.747	45.013	27.259	7.629	43.293	25.977	4.442	40.336	27.895	2.969	36.639	27.387	2.275	35.237	29.117	-0.888	32.062	30.598	0.623	29.935	32.026	-2.186	33.045	32.313	-4.303	35.177	34.125	-1.834	38.402	32.563	-0.415	37.635
G357W.frame020	45.587	42.15	9.078	46.112	39.971	12.182	48.396	37.718	10.073	49.271	37.21	6.349	48.712	33.495	6.43	47.615	30.877	9.004	45.518	27.606	8.546	43.946	25.87	5.391	41.03	27.409	3.526	37.422	26.56	3.499	35.805	28.271	0.504	32.3	29.065	1.734	30.266	29.871	-1.452	33.673	30.528	-3.234	34.847	32.98	-0.598	38.481	31.984	0.786	37.962
G357W.frame021	45.312	42.827	8.985	45.728	40.269	11.803	48.374	38.353	9.809	49.833	37.512	6.423	48.618	33.984	6.765	47.424	31.666	9.493	45.668	28.322	8.543	44.11	26.411	5.694	40.849	27.912	4.216	37.28	26.93	4.099	35.421	27.637	0.857	32.156	29.371	2.012	30.267	29.96	-1.268	33.564	29.189	-2.931	35.256	32.169	-1.268	38.473	31.003	0.421	37.909
G357W.frame022	45.614	42.775	9.141	45.539	40.257	12	48.337	38.53	10.052	49.869	37.754	6.604	48.129	34.529	6.982	47.518	31.81	9.513	45.934	28.507	8.585	44.393	27.234	5.321	41.802	28.375	3.014	38.592	26.64	3.789	35.725	27.02	1.417	32.284	28.645	2.102	30.519	29.938	-0.977	33.668	30.582	-3.036	35.142	32.828	-0.347	38.615	31.805	0.771	38.048
G357W.frame023	46.123	42.64	7.808	45.724	40.517	10.974	48.322	38.311	9.264	49.354	37.068	5.866	48.152	33.529	6.667	47.741	31.337	9.732	45.645	28.243	9.27	44.347	26.177	6.309	42.466	27.94	3.657	38.825	26.907	4.301	36.058	28.456	2.184	32.272	29.175	2.132	30.389	30.072	-1.077	33.74	30.516	-2.846	35.056	33.153	-0.528	38.383	32.185	1.17	37.735
G357W.frame024	46.333	42.078	9.415	45.768	39.268	11.855	48.287	36.87	10.045	49.145	36.101	6.401	48	32.556	6.981	47.304	30.053	9.879	45.171	27.037	9.03	43.414	25.63	5.826	41.68	27.966	3.357	38.059	27.146	4.209	35.275	28.396	1.91	31.658	29.475	2.216	29.998	29.759	-1.351	32.913	31.551	-3.212	34.275	33.519	-0.139	37.659	31.899	1.149	37.231
G357W.frame025	46.045	42.291	7.631	45.916	39.892	10.588	48.222	37.544	8.755	49.086	36.43	5.184	47.624	33.023	6.096	47.196	30.651	9.012	44.863	27.577	8.777	43.097	26.092	5.752	41.576	27.984	2.935	37.86	27.084	3.48	35.148	28.634	1.224	31.417	29.719	1.517	29.618	30.412	-1.851	32.86	31.358	-3.64	33.924	33.556	-0.732	37.189	32.547	0.83	36.739
G357W.frame026	46.503	42.193	8.342	46.439	39.683	11.196	48.554	37.306	9.123	49.426	36.424	5.512	48.344	32.833	6.099	47.749	30.549	9.086	45.313	27.591	8.568	44.045	25.829	5.398	41.766	27.682	2.909	38.093	27.131	3.917	35.544	28.624	1.564	31.907	29.756	1.579	30.088	30.537	-1.74	33.444	31.421	-3.34	34.37	33.742	-0.404	37.912	32.494	0.769	37.613
G357W.frame027	46.026	41.895	7.44	46.291	39.744	10.605	48.845	37.814	8.456	49.167	36.671	4.895	48.056	33.31	5.902	47.684	31.08	9.027	45.582	27.92	8.305	43.826	25.777	5.696	41.924	27.41	2.79	38.272	26.679	3.793	35.518	28.204	1.85	31.862	29.506	2.057	29.878	30.294	-1.165	33.093	30.721	-3.123	34.6	33.108	-0.461	37.94	32.002	0.912	37.525
G357W.frame028	45.933	42.259	8.203	46.376	39.66	10.934	48.622	37.972	8.446	48.75	37.322	4.661	48.152	33.596	5.628	47.523	31.513	8.709	45.729	28.169	8.139	43.732	26.153	5.725	41.892	27.799	2.95	38.261	26.676	3.644	35.304	28.303	1.781	31.66	29.252	1.919	29.798	29.866	-1.385	32.888	31.084	-3.422	34.022	33.331	-0.642	37.416	31.956	0.689	37.265
G357W.frame029	46.05	42.246	8.231	45.937	39.873	11.151	48.477	37.736	9.143	48.835	36.72	5.552	47.722	33.239	6.42	47.255	31.167	9.42	45.4	27.889	8.796	44.389	26.448	5.427	42.62	28.32	2.758	39.169	27.085	3.437	36.243	28.695	1.506	32.414	28.954	1.796	29.705	30.307	-0.669	32.49	30.721	-3.063	34.167	33.417	-0.808	37.561	32.35	0.78	37.248
G357W.frame030	45.174	42.521	7.733	45.47	39.957	10.701	48.011	38.213	8.618	49.249	37.257	5.101	47.714	33.778	5.827	47	31.363	8.784	45.285	28.07	7.827	43.662	26.468	4.744	41.922	28.678	2.076	38.44	27.333	2.584	35.654	28.829	0.687	31.928	29.599	1.038	29.511	31.07	-1.707	32.425	31.737	-3.987	34.317	33.763	-1.328	37.82	32.689	0.047	36.947
G357W.frame031	46.111	41.931	8.695	46.024	39.294	11.386	48.345	37.232	9.176	49.247	36.417	5.6	47.799	32.878	5.753	46.949	30.595	8.651	45.295	27.263	8.399	43.896	25.526	5.329	42.334	27.908	2.758	38.7	26.936	2.874	36.093	28.67	0.599	32.399	29.547	1.07	30.096	30.537	-1.789	33.259	31.145	-3.975	34.57	33.456	-1.301	37.84	32.656	0.326	37.222
G357W.frame032	45.658	42.395	8.196	45.567	39.873	11.112	47.898	37.515	9.057	49.08	36.383	5.585	47.683	32.942	6.128	47.157	30.502	8.99	45.181	27.32	8.36	43.372	25.794	5.355	42.167	27.915	2.487	38.437	27.081	2.902	35.543	28.223	0.713	31.948	29.305	1.066	29.811	30.112	-1.946	33.039	30.85	-3.988	34.344	33.368	-1.17	37.757	32.518	0.273	37.048
G357W.frame033	46.387	41.195	8.838	46.451	38.423	11.329	48.885	36.751	8.839	49.243	36.076	4.968	47.76	32.712	5.706	46.971	30.337	8.611	44.82	27.417	7.326	42.827	25.96	4.494	39.554	27.514	3.29	35.828	26.833	2.72	35.472	28.802	-0.528	32.067	30.314	0.713	30.119	30.948	-2.547	33.226	32.267	-4.279	34.961	33.875	-1.358	38.002	31.84	0.057	37.324
G357W.frame034	45.639	41.916	8.037	45.82	39.766	11.046	48.46	37.739	8.984	49.693	37.04	5.449	48.288	33.611	5.924	47.608	30.863	8.363	45.534	27.776	7.61	43.891	25.902	4.832	40.71	27.573	3.567	37.099	26.542	3.698	34.876	28.128	1.123	31.491	29.714	1.203	29.717	30.699	-1.949	33.11	31.056	-3.7	34.437	33.33	-0.86	37.807	31.833	0.307	37.63
G357W.frame035	46.078	41.25	7.199	45.93	39.523	10.567	48.769	37.405	9.148	49.965	36.525	5.659	48.087	33.233	5.852	47.111	30.505	8.293	44.906	27.553	7.775	43.353	25.853	4.884	40.55	27.184	2.925	36.963	26.162	3.56	34.609	27.022	0.617	31.58	29.177	1.624	30.022	29.79	-1.745	33.202	30.354	-3.755	34.346	32.586	-0.826	37.574	30.976	0.085	37.187
G357W.frame036	45.852	42.602	8.745	45.787	39.695	11.361	48.136	37.749	9.292	49.848	37.291	5.982	47.957	33.927	5.86	47.057	30.933	8.049	44.994	27.829	7.421	43.13	26.006	4.477	39.876	27.87	3.432	36.33	26.962	3.836	34.101	27.379	0.718	31.176	29.69	1.731	29.369	30.265	-1.612	32.389	31.104	-3.783	34.011	33.201	-1.149	37.207	31.397	0.12	37.111
G357W.frame037	45.997	42.288	8.315	45.903	39.848	11.253	48.536	37.85	9.376	49.715	36.943	5.842	47.872	33.672	6.181	46.861	31.211	8.776	45.058	27.881	8.31	43.266	25.898	5.436	40.131	27.443	4.002	36.419	26.435	4.127	34.543	27.678	1.018	31.238	29.357	1.799	29.698	29.711	-1.669	32.976	30.766	-3.512	34.2	33.041	-0.566	37.48	31.516	0.837	37.284
G357W.frame038	45.776	41.568	8.224	46.189	39.165	11.039	48.633	37.423	8.703	49.39	36.23	5.23	47.948	32.901	6.178	47.289	30.7	9.174	45.445	27.436	8.325	44.053	25.777	5.31	40.951	27.209	3.697	37.306	26.35	3.133	35.066	28.006	0.535	31.527	29.614	0.996	29.449	30.443	-2.129	32.76	31.073	-4.107	34.366	33.117	-1.459	37.677	31.374	-0.249	37.626
G357W.frame039	45.8	42.527	8.289	45.613	39.958	11.11	48.323	38.083	9.149	49.706	37.307	5.769	48.02	33.924	6.251	47.391	31.278	8.922	45.534	28.117	8.467	44.33	26.093	5.522	40.996	27.506	4.029	37.466	26.266	4.124	35.01	27.709	1.519	31.477	29.154	1.697	29.659	29.373	-1.608	32.998	30.254	-3.4	33.902	32.762	-0.673	37.342	31.286	0.404	37.408
G357W.frame040	45.997	42.207	8.459	45.533	39.461	11.049	48.065	37.509	9.216	49.171	36.795	5.773	47.67	33.23	6.204	47.337	30.371	8.689	45.087	27.462	7.852	43.364	25.869	4.896	40.197	27.226	3.514	36.596	26.439	3.306	34.813	27.539	0.309	31.556	29.05	1.193	29.661	29.947	-2.103	32.96	30.931	-3.917	34.221	33.022	-0.919	37.528	31.405	0.29	37.249
G357W.frame041	46.112	41.927	8.545	45.842	39.088	11.196	48.562	37.024	9.338	49.765	36.369	5.752	47.933	32.991	6.115	47.188	30.477	8.803	44.924	27.495	7.778	43.702	26.438	4.394	40.482	27.727	2.772	37.137	26.176	3.035	34.981	27.223	0.121	31.858	29.235	0.89	30.081	30.303	-2.269	33.249	30.954	-4.171	34.788	32.892	-1.231	37.758	30.833	0.041	37.269
G357W.frame042	46.122	42.586	8.263	46.097	39.685	10.897	48.482	37.946	8.505	49.071	37.573	4.664	47.882	33.944	4.967	47.288	31.328	7.649	45.337	28.282	6.74	43.312	26.434	4.092	40.042	27.935	2.913	36.661	26.669	3.375	34.801	27.696	0.314	31.669	29.159	1.765	29.674	29.269	-1.437	32.785	30.493	-3.406	33.754	33.035	-0.709	37.434	32.155	0.013	37.111
G357W.frame043	45.701	42.1	8.541	45.706	39.533	11.205	48.115	37.758	9.014	49.221	37.275	5.372	48.258	33.523	5.803	46.908	30.864	8.146	44.901	27.628	7.29	43.188	25.981	4.302	40.189	27.933	3.132	36.724	26.518	3.171	34.533	27.444	0.187	31.401	29.183	1.408	29.299	29.406	-1.725	32.383	30.381	-3.652	33.965	32.551	-0.872	37.444	31.176	0.162	37.193
G357W.frame044	46.244	41.445	7.151	45.747	39.726	10.543	48.062	37.246	8.863	49.042	37.049	5.194	47.721	33.423	5.522	46.936	30.674	7.993	44.839	27.667	7.291	43.038	25.956	4.48	39.606	27.48	3.494	36.035	26.569	3.396	34.303	27.62	0.039	31.364	29.745	1.064	29.252	29.904	-2.111	32.226	31.222	-4.093	33.981	33.058	-1.153	37.321	31.404	-0.15	37.173
G357W.frame045	46.313	41.334	8.781	46.27	38.37	11.117	48.598	36.577	8.701	49.055	36.49	4.938	48.021	32.682	4.755	46.846	30.256	7.459	45.146	27.042	6.386	42.672	25.662	3.698	39.508	27.447	3.103	35.91	26.681	3.23	34.826	28.011	-0.185	31.423	29.328	1.089	29.509	29.539	-2.127	32.311	30.88	-4.113	33.663	33.021	-1.289	36.984	31.481	0	36.884
G357W.frame046	45.243	41.668	8.714	45.261	39.419	11.69	47.843	37.376	9.715	49.175	36.85	6.191	47.968	33.274	6.124	47.025	30.418	8.528	45.023	27.384	7.69	43.116	25.515	5.137	40.522	27.515	3.069	36.956	26.455	3.414	35.772	28.415	0.451	32.193	29.526	1.378	30.173	30.399	-1.764	33.247	31.508	-3.845	34.61	33.517	-0.926	37.928	32.083	0.162	37.404
G357W.frame047	46.077	41.178	7.824	45.982	39.302	11.186	48.131	36.917	9.185	49.484	35.68	5.853	48.157	32.044	6.257	47.137	29.738	9.143	44.727	26.905	8.235	42.528	25.386	5.532	39.665	27.13	3.882	35.903	26.922	4.098	35.081	28.215	0.741	31.801	29.937	1.53	29.955	30.393	-1.847	33.044	31.289	-3.933	34.4	33.47	-1.134	37.617	31.613	0.064	37.212
G357W.frame048	46.385	42.098	8.391	45.687	39.618	11.155	47.945	37.271	9.255	49.445	36.449	5.92	48.1	32.911	6.102	46.958	30.371	8.608	44.621	27.322	7.848	42.617	25.845	4.927	40.119	27.544	2.78	36.392	26.911	3.305	34.635	27.43	-0.037	31.631	29.306	1.295	29.896	28.886	-2.002	31.034	32.204	-3.455	33.717	33.24	-0.852	37.22	31.632	-0.186	37.162
G357W.frame049	45.888	41.632	9.14	45.698	39.013	11.81	47.904	36.886	9.589	49.104	36.256	5.989	47.932	32.649	5.94	46.833	30.074	8.512	44.8	27.216	7.151	42.606	25.703	4.373	40.094	27.854	2.477	36.395	26.966	2.674	34.643	28.345	-0.216	31.512	29.483	1.381	28.999	29.569	-1.481	31.387	31.675	-3.832	33.39	33.387	-1.132	36.916	31.724	-0.842	37.139
G357W.frame050	45.991	42.184	8.412	45.945	39.36	10.897	48.227	37.12	8.924	49.768	36.222	5.587	48.114	32.754	5.96	46.944	30.231	8.484	44.544	27.303	7.959	42.214	25.695	5.327	39.894	27.717	2.998	36.23	26.817	3.467	34.792	27.951	0.14	31.673	29.236	1.761	29.692	29.191	-1.411	31.53	31.65	-3.794	33.357	33.325	-0.951	36.864	32.194	-0.105	37.018
G357W.frame051	46.038	41.906	8.159	46.202	39.456	10.951	48.323	37.254	8.659	48.665	36.965	4.817	47.896	33.153	5.119	47.085	30.624	7.547	44.717	27.706	7.126	42.69	26.069	4.415	39.729	27.885	2.773	36.207	26.615	3.536	35.129	28.44	0.379	31.644	29.416	1.697	29.694	29.343	-1.517	31.297	32.229	-3.511	33.3	33.664	-0.717	36.835	32.608	0.083	36.951
G357W.frame052	46.494	41.466	9.51	46.296	38.454	11.89	48.517	36.58	9.244	49.266	36.275	5.598	48.309	32.553	5.651	46.916	30.025	8.122	44.782	27.051	7.157	42.422	25.483	4.649	39.584	27.134	2.897	35.754	27.072	3.033	34.376	28.038	-0.366	31.351	29.589	1.002	29.541	29.986	-2.329	31.312	33.314	-3.528	33.895	33.483	-0.72	37.285	31.571	-0.279	37.29
G357W.frame053	46.391	41.645	9.073	46.442	38.671	11.41	48.483	36.525	9.161	49.785	35.922	5.729	47.503	32.943	5.677	46.553	29.967	7.839	44.082	27.26	7.185	41.916	25.708	4.571	39.488	27.755	2.478	35.775	27.299	2.919	34.25	28.479	-0.237	31.069	29.789	1.385	29.259	30.01	-2.035	30.827	33.169	-3.38	33.216	33.884	-0.483	36.741	32.275	-0.333	36.966
G357W.frame054	46.731	41.459	7.798	46.262	39.083	10.859	48.272	36.624	8.809	49.489	35.964	5.266	47.735	32.619	5.381	46.66	29.97	8.136	44.132	27.297	7.41	41.997	25.735	4.614	39.359	27.605	2.5	35.751	26.957	3.417	34.601	28.569	0.203	31.142	29.684	1.379	29.192	29.231	-1.927	30.757	32.357	-3.488	33.188	33.925	-0.824	36.584	32.192	-0.493	37.01
G357W.frame055	46.277	41.28	7.639	46.257	39.252	10.864	48.337	36.824	9.08	49.123	36.287	5.395	47.81	32.773	5.698	47.069	29.886	8.039	44.512	27.162	7.575	42.457	25.702	4.828	39.862	27.83	3.158	36.314	26.475	3.404	35.108	28.496	0.554	31.573	29.481	1.875	29.815	29.675	-1.452	31.715	32.551	-2.884	33.568	33.617	0.233	37.29	32.537	0.713	36.931
G357W.frame056	46.459	41.533	8.707	46.352	38.619	11.179	48.482	36.671	8.567	49.323	36.009	4.934	47.859	32.595	5.447	46.669	30.002	7.946	44.408	27.012	7.321	42.534	25.767	4.376	39.484	27.341	2.782	35.83	26.634	3.645	34.802	28.38	0.273	31.455	29.72	1.322	29.619	29.543	-1.954	31.003	32.689	-3.596	33.326	33.593	-0.698	36.744	31.897	-0.252	37
G357W.frame057	46.068	41.735	8.083	45.943	39.326	11.143	48.022	36.802	9.005	48.955	36.005	5.355	48.129	32.492	5.954	47.083	29.978	8.685	44.643	27.178	8.019	42.764	25.959	4.922	40.077	27.844	3.049	36.443	26.643	3.351	35.003	28.759	0.5	31.554	29.771	1.711	29.78	29.846	-1.455	31.398	32.816	-2.946	33.651	33.908	-0.198	37.351	32.563	0.494	37.176
G357W.frame058	45.608	41.638	8.949	45.929	38.599	11.237	47.722	36.302	8.911	48.581	36.059	5.231	47.844	32.26	5.392	46.895	29.478	7.874	44.284	26.669	7.563	42.136	25.297	4.572	40.152	27.762	2.424	36.562	26.601	2.994	35.383	28.852	0.225	31.946	29.848	1.451	29.709	30.16	-1.658	31.485	32.921	-3.559	34.029	33.957	-0.875	37.547	32.573	-0.241	37.177
G357W.frame059	45.895	41.82	8.308	46.31	39.223	11.249	48.606	37.159	9.098	49.534	36.484	5.433	47.718	33.156	5.482	46.881	30.259	7.69	44.531	27.502	6.398	42.339	25.717	3.842	39.814	27.976	2.127	36.252	27.157	3.182	35.15	28.816	-0.074	31.701	29.918	1.351	29.667	30.194	-1.87	31.877	32.77	-3.686	33.858	34.085	-0.779	37.328	32.717	-0.262	37.134
G357W.frame060	45.958	41.457	7.912	46.255	39.086	10.792	48.222	36.821	8.603	48.921	36.166	4.954	47.728	32.633	5.489	47.381	29.816	7.827	44.572	27.132	7.391	42.281	25.59	4.955	39.668	27.715	3.218	35.966	27.015	2.802	35.157	28.848	-0.353	31.718	29.747	0.984	29.772	30.147	-2.312	31.368	33.408	-3.557	33.853	33.973	-0.762	37.247	32.572	0.265	36.987
G357W.frame061	45.841	42.338	8.363	45.907	39.822	11.359	48.157	37.629	9.101	49.07	36.705	5.654	47.521	33.302	6.029	46.782	30.554	8.666	44.721	27.428	8.074	42.84	25.608	5.21	40.218	27.451	3.025	36.689	26.101	3.814	35.524	28.299	0.753	32.014	28.93	1.705	30.028	29.076	-1.54	32.038	31.543	-3.569	33.634	33.369	-0.623	37.219	32.176	0.399	36.904
G357W.frame062	46.626	41.534	8.998	46.497	38.524	11.501	48.795	36.745	8.91	49.614	36.374	5.316	47.984	32.899	5.359	47.272	30.104	7.796	45.164	27.244	6.987	42.658	25.491	4.675	40.134	27.587	2.684	36.555	26.416	3.249	35.317	28.692	0.594	31.737	29.723	1.306	29.874	30.558	-1.904	31.997	33.225	-3.604	34.076	34.069	-0.57	37.341	32.322	0.202	37.082
G357W.frame063	46.244	41.982	9.534	46.021	38.791	11.59	48.32	37.016	9.065	49.347	36.811	5.372	48.378	32.903	5.457	46.976	30.461	8.041	44.942	27.488	6.878	42.43	26.018	4.245	40.214	28.179	2.144	36.774	26.952	3.045	35.091	28.961	0.17	31.581	29.914	1.301	29.621	30.354	-1.803	31.888	32.632	-3.797	33.683	33.872	-0.703	37.322	32.853	0.078	37.105
G357W.frame064	46.062	41.679	9.146	46.305	38.507	11.221	48.482	36.821	8.483	49.207	36.71	4.849	47.84	33.198	5.185	47.164	30.376	7.64	44.927	27.428	6.959	42.792	25.401	4.563	39.898	27.168	2.815	36.274	26.268	3.675	35.288	28.306	0.664	31.712	29.288	1.685	30.104	29.729	-1.619	32.182	32.653	-3.241	33.894	33.545	0.023	37.271	31.919	0.4	37.116
G357W.frame065	46.359	42.281	7.909	46.293	39.62	10.7	48.63	37.694	8.469	49.864	37.199	4.971	47.901	33.768	5.031	47.295	30.872	7.353	45.014	27.825	6.787	42.752	26.138	4.244	40.241	28.173	2.272	36.845	26.721	3.141	34.992	28.655	0.382	31.505	29.316	1.741	29.055	29.72	-1.144	30.988	32.489	-3.039	33.426	33.971	-0.482	37.035	32.477	0.009	37.055
G357W.frame066	46.272	41.662	8.299	46.313	39.122	11.082	48.643	37.069	9.013	49.574	36.262	5.43	48.25	32.736	5.887	47.051	30.289	8.597	44.962	27.211	7.552	42.573	25.675	5.066	39.964	27.53	3.089	36.358	26.164	3.711	35.334	28.147	0.623	31.924	29.384	1.775	30.003	29.295	-1.515	31.866	32.121	-3.217	33.861	33.553	-0.409	37.482	32.403	0.09	37.389
G357W.frame067	46.244	41.847	8.473	46.473	38.953	11.051	48.358	37.058	8.322	49.106	36.643	4.763	47.813	33.085	5.019	46.943	30.361	7.451	44.423	27.397	7.381	42.344	25.972	4.477	39.668	27.949	2.589	36.243	26.744	3.608	34.983	28.684	0.699	31.363	29.73	1.227	29.51	30.532	-1.997	31.83	32.884	-3.758	33.602	33.838	-0.762	37.088	32.51	0.18	36.725
G357W.frame068	45.791	42.041	8.619	45.954	39.379	11.375	48.11	37.437	9.089	48.772	37.266	5.312	48.122	33.469	5.468	46.856	30.851	7.961	44.551	27.88	7.238	42.267	25.967	4.783	39.912	28.233	2.874	36.474	26.648	3.408	35.2	28.813	0.658	31.655	29.265	1.797	29.784	29.02	-1.445	31.42	31.776	-3.254	33.524	33.492	-0.626	37.172	32.846	0.549	36.761
G357W.frame069	45.978	41.813	7.967	45.659	39.261	10.937	48.094	37.352	8.877	49.292	36.528	5.363	47.624	33.139	5.861	47.037	30.442	8.54	44.915	27.379	7.994	43.046	25.453	5.198	40.909	27.7	3.05	37.21	26.6	2.954	35.346	28.241	-0.062	32.008	29.237	1.068	29.829	30.23	-1.901	32.261	32.426	-3.885	34.283	33.55	-0.786	37.639	32.198	0.379	37.06
G357W.frame070	45.897	42.283	8.539	45.983	39.568	11.099	48.029	37.521	8.619	48.967	36.817	5.039	48.436	33.059	5.776	47.266	30.634	8.425	45.141	27.527	7.898	42.946	25.76	5.356	40.433	27.655	3.186	36.855	26.758	2.513	34.909	28.122	-0.441	31.683	29.291	1.199	29.388	29.896	-1.899	32.195	31.621	-3.803	33.672	33.244	-0.816	37.135	31.939	0.181	37.289
G357W.frame071	45.95	41.888	8	46.013	39.431	10.998	48.36	37.49	8.676	49.468	36.857	5.246	47.779	33.478	5.764	46.764	30.874	8.423	45	27.711	7.24	43.242	25.947	4.369	40.591	27.8	2.27	37.038	26.519	2.857	35.437	28.352	-0.081	31.819	28.764	0.96	29.504	29.425	-1.884	31.992	31.462	-4	33.738	33.218	-1.152	37.434	32.237	-0.556	37.153
G357W.frame072	45.568	41.47	9.164	45.877	38.937	11.904	48.375	37.266	9.49	49.667	36.751	6.079	48.548	33.096	5.854	46.986	30.765	8.611	45.145	27.619	7.729	43.126	26.208	4.932	40.856	27.801	2.455	37.249	26.755	2.876	35.674	28.088	-0.356	32.297	29.116	1.302	30.024	28.973	-1.742	32.296	31.037	-3.964	34.209	33.046	-1.444	37.648	31.971	-0.112	37.45
G357W.frame073	46.153	42.253	8.445	46.241	40.02	11.51	48.293	37.655	9.312	49.495	37.512	5.749	48.221	33.951	5.654	47.18	30.998	7.752	44.849	28.126	7.581	43.295	25.98	4.76	40.696	28.034	2.801	37.147	27.008	3.187	35.67	28.383	-0.016	32.092	28.953	1.371	30.155	28.843	-1.996	32.059	31.652	-3.832	33.944	33.196	-0.899	37.568	32.214	0.102	37.237
G357W.frame074	45.753	41.456	8.347	46.149	39.097	11.279	48.559	37.056	9.089	49.797	36.487	5.597	48.1	33.051	5.762	47.037	30.44	8.477	44.998	27.263	8.037	43.215	25.456	5.22	40.357	27.088	3.406	36.689	26.269	3.528	35.621	28.191	0.424	32.142	29.306	1.407	30.118	29.534	-1.759	32.614	31.521	-3.836	34.599	33.242	-1.04	37.778	31.548	0.254	37.17
G357W.frame075	46.669	41.726	9.186	46.007	39.261	11.991	48.308	36.931	10.03	49.586	36.27	6.505	48.016	32.806	6.344	47	29.817	8.552	44.414	27.27	7.262	42.467	25.669	4.439	40.612	27.901	2.096	37.062	26.676	2.673	35.694	28.701	-0.104	32.223	29.503	1.091	30.076	29.863	-2.119	32.672	32.064	-3.931	34.211	33.793	-0.967	37.61	32.195	0.005	37.415
G357W.frame076	45.627	41.814	8.531	46.007	38.916	10.914	48.399	37.099	8.509	49.116	36.716	4.823	48.236	33.009	5.166	47.301	30.412	7.953	44.795	27.706	7.018	42.96	25.86	4.38	40.496	27.863	2.301	36.898	26.905	2.506	35.465	28.205	-0.628	31.983	29.244	0.511	29.784	30.106	-2.526	31.855	33.083	-4.072	33.809	33.89	-0.966	37.362	32.512	-0.225	36.986
G357W.frame077	46.325	41.441	9.316	46.047	38.645	11.801	48.225	36.512	9.457	49.216	36.249	5.847	48.305	32.628	6.159	46.939	29.892	8.398	44.557	27.113	7.407	42.431	25.581	4.593	40.11	27.61	2.308	36.611	26.565	3.156	35.527	28.467	0.017	32.286	29.81	1.177	30.225	30.039	-2.007	32.646	32.13	-4.213	34.449	33.735	-1.325	37.814	32.071	-0.259	37.491
G357W.frame078	45.917	41.441	8.571	46.549	38.789	11.153	48.702	37.119	8.543	49.693	36.358	5.035	47.87	33.096	5.2	46.97	30.238	7.608	44.666	26.91	7.151	42.802	25.69	4.068	40.092	27.716	2.198	36.464	26.332	2.866	35.179	28.343	0.038	31.69	29.237	1.313	29.7	29.79	-1.915	31.643	32.545	-3.605	33.845	33.651	-0.674	37.208	31.952	-0.166	37.001
G357W.frame079	46.084	42.051	8.42	46.164	39.23	10.864	48.084	36.998	8.613	49.179	36.476	5.017	47.895	32.949	5.448	46.497	30.595	8.004	44.257	27.71	7.145	42.301	26.082	4.404	39.651	27.998	2.394	36.298	26.556	3.139	34.82	28.546	0.295	31.273	29.201	1.761	29.238	29.383	-1.399	30.787	32.199	-3.477	33.077	33.666	-1.042	36.705	32.636	-0.08	36.678
G357W.frame080	46.315	41.178	8.956	46.472	38.592	11.673	48.524	36.276	9.391	49.544	35.945	5.741	48.554	32.266	5.515	47.35	29.645	8.033	44.875	26.996	7.104	42.481	25.648	4.503	40.37	27.982	2.313	36.795	26.825	2.404	35.163	28.21	-0.751	31.746	28.905	0.989	29.702	29.494	-2.134	31.701	32.423	-3.514	33.51	33.572	-0.382	37.119	32.282	-0.066	37.311
G357W.frame081	46.554	41.923	10.212	46.033	38.696	12.241	48.014	36.657	9.863	48.753	36.525	6.176	48.278	32.79	6.308	46.687	30.111	8.45	44.312	27.272	7.381	42.201	25.674	4.595	40.097	28.004	2.465	36.457	26.865	2.428	35.448	29.245	-0.411	31.877	29.849	0.962	29.823	30.188	-2.206	32.302	32.757	-3.731	33.945	34.181	-0.609	37.408	32.73	0.055	37.035
G357W.frame082	46.163	41.857	8.337	45.814	39.568	11.402	48.302	37.251	9.641	49.59	36.811	6.085	48.07	33.131	6.293	46.736	30.563	8.657	44.497	27.694	7.419	42.605	26.163	4.655	39.998	27.833	2.448	36.635	26.47	3.605	35.211	28.08	0.621	31.878	29.489	1.642	30.13	29.918	-1.73	32.031	32.634	-3.587	34.025	33.603	-0.462	37.523	32.169	-0.039	37.41
G357W.frame083	46.54	41.691	8.303	46.297	39.167	11.085	48.562	37.008	8.995	49.855	36.182	5.398	48.104	32.849	5.335	47.071	30.384	8.065	44.807	27.338	7.584	42.531	25.673	4.936	40.034	27.797	2.884	36.569	26.291	3.723	35.272	28.207	0.749	31.834	29.327	1.535	30.063	29.709	-1.79	32.317	32.206	-3.64	34.024	33.699	-0.474	37.414	32.15	0.116	36.939
G357W.frame084	45.698	41.947	8.058	45.916	39.542	11.05	48.419	37.518	8.903	49.799	36.523	5.631	48.111	33.132	6.052	47.29	30.173	8.219	44.682	27.289	7.805	42.416	25.696	5.268	40.541	27.52	2.565	36.825	26.803	2.635	34.973	27.278	-0.729	32.298	29.201	1.228	30.196	29.116	-1.835	32.139	31.497	-3.989	34.161	33.059	-1.206	37.622	31.583	-0.311	37.486
G357W.frame085	45.917	42.081	8.554	45.977	39.225	11.091	48.31	37.181	9.154	49.494	36.68	5.556	47.595	33.418	5.833	46.865	30.591	8.368	44.693	27.575	7.127	42.748	26.078	4.232	39.982	28.019	2.571	36.495	26.553	2.533	35.217	28.612	-0.318	31.652	29.224	0.747	29.524	29.824	-2.244	32.149	31.757	-4.371	33.818	33.409	-1.38	37.278	32.54	-0.025	36.711
G357W.frame086	45.855	41.652	8.191	46.032	39.245	11.011	48.126	37.025	8.712	49.085	36.201	5.163	47.608	32.781	5.614	47.128	29.894	8.023	44.891	27.219	6.521	42.428	25.584	4.15	39.798	27.743	2.702	36.071	26.861	2.883	34.978	28.702	-0.279	31.556	29.894	1.008	29.712	30.17	-2.201	32.252	32.112	-4.305	33.883	33.728	-1.22	37.361	32.315	-0.343	36.985
G357W.frame087	45.836	42.28	9.117	45.624	39.92	12.167	48.079	37.801	10.163	49.613	36.731	6.841	47.866	33.285	6.738	46.871	30.667	9.499	44.8	27.754	8.249	42.14	25.655	6.351	39.806	27.218	3.727	36.124	26.693	4.551	35.075	27.663	1.014	31.729	29.214	1.493	29.956	29.659	-1.787	32.924	31.089	-3.938	34.679	32.706	-1.095	37.679	31.112	0.533	37.301
G357W.frame088	45.767	41.745	8.201	46.242	39.206	10.9	48.491	37.293	8.648	49.357	36.485	4.964	47.899	33.019	5.288	46.99	30.583	8.055	44.839	27.518	7.629	42.74	25.682	4.884	40.025	27.472	2.889	36.523	26.164	3.314	35.189	27.852	0.256	31.679	29.09	0.954	29.654	29.853	-2.197	32.146	31.978	-4.258	33.684	33.053	-1.008	37.133	31.75	0.229	36.909
G357W.frame089	46.442	41.118	8.817	46.212	38.75	11.627	47.936	36.366	9.341	49.378	35.926	5.801	48.168	32.366	5.739	46.73	29.76	8.144	44.137	26.968	7.605	42.103	25.343	4.817	39.844	27.365	2.435	36.301	26.739	3.775	34.788	28.129	0.53	31.465	29.427	1.658	29.867	29.519	-1.806	31.152	32.882	-2.998	33.498	33.449	-0.014	36.905	31.644	0.081	37.143
G357W.frame090	45.811	42.227	9.421	46.038	39.339	11.894	48.252	37.163	9.764	49.67	37.131	6.275	48.555	33.491	5.971	47.459	30.621	8.369	45.015	27.67	7.722	42.739	26.095	5.202	40.388	27.722	2.841	36.935	26.841	4.199	35.528	28.179	0.979	32.061	29.134	1.913	30.367	28.867	-1.508	32.265	31.507	-3.455	33.53	33.366	-0.389	37.17	32.206	0.287	37.436
G357W.frame091	46.382	41.728	9.068	45.979	38.847	11.581	47.963	36.756	8.982	48.935	36.335	5.407	47.756	32.749	5.735	47.008	29.854	8.016	44.463	27.162	6.817	42.22	25.652	4.175	39.354	27.593	2.558	35.611	27.068	2.858	34.858	28.943	-0.322	31.405	30.063	0.714	29.399	30.446	-2.565	31.594	33.136	-4.098	33.823	34.497	-1.269	37.15	32.454	-0.65	36.984
G357W.frame092	45.862	41.687	8.763	46.312	38.864	11.355	48.594	37.224	8.85	49.74	36.977	5.272	48.206	33.477	5.286	47.225	30.658	7.684	44.961	27.67	7.374	43.266	26.21	4.274	40.166	27.743	2.686	36.507	26.765	3.15	34.889	28.226	0.024	31.463	29.405	1.384	29.356	29.905	-1.785	31.824	32.167	-3.513	33.708	33.524	-0.486	37.276	32.586	0.351	37.093
G357W.frame093	45.815	41.659	8.315	45.834	39.657	11.584	48.336	37.455	9.597	49.648	36.925	6.05	47.7	33.733	5.881	46.969	30.793	8.06	44.747	27.865	7.429	42.795	26.351	4.638	39.904	27.853	2.771	36.523	26.76	3.732	35.165	28.304	0.4	31.684	29.264	1.427	29.436	29.493	-1.661	31.964	31.568	-3.617	33.773	33.373	-0.763	37.348	32.537	0.303	37.077
G357W.frame094	45.46	42.029	8.801	45.829	39.53	11.585	48.661	37.536	9.72	49.651	37.008	6.215	47.942	33.563	6.212	46.731	30.737	8.569	44.668	27.631	7.644	42.606	26.188	4.69	39.865	28.03	2.755	36.354	27.117	4.176	35.152	28.366	0.824	31.49	29.454	1.674	29.632	29.945	-1.66	32.321	32.069	-3.507	33.912	33.655	-0.45	37.422	32.397	0.409	37.217
G357W.frame095	45.858	41.755	8.206	46.203	39.258	10.985	48.227	37.078	8.673	49.462	36.488	5.246	47.535	33.162	5.504	46.972	30.277	7.867	44.519	27.294	7.59	42.433	25.737	4.83	40.088	27.828	2.811	36.556	27.141	3.997	35.108	28.299	0.692	31.355	28.988	1.555	29.483	29.209	-1.695	31.992	31.331	-3.524	33.612	33.222	-0.709	37.061	31.935	0.004	36.763
G357W.frame096	46.549	41.389	8.616	46.707	39.075	11.671	48.783	36.818	9.45	49.836	36.387	5.903	48.116	32.957	5.785	47.25	30.027	7.872	44.659	27.061	7.552	42.338	25.31	4.887	39.732	27.301	3.046	36.09	27.165	4.614	35.036	28.06	1.028	31.506	29.176	1.578	29.798	29.58	-1.876	32.238	32.123	-3.624	33.948	33.199	-0.298	37.426	31.84	0.327	37.358
G357W.frame097	46.058	41.671	8.41	46.562	39.093	11.189	48.723	36.93	8.707	49.605	36.261	5.083	47.468	33.147	5.688	46.857	30.383	8.107	44.444	27.597	7	42.246	26.321	4.253	39.372	27.997	2.481	36.149	27.321	4.295	34.501	28.146	0.938	31.106	29.372	2.025	29.34	29.389	-1.48	32.357	30.974	-3.108	33.461	33.371	-0.498	37.187	32.576	0.461	36.687
G357W.frame098	46.419	41.492	8.606	46.136	39.12	11.385	48.217	36.811	9.087	49.475	35.832	5.75	47.599	32.607	6.189	47.031	29.742	8.604	44.322	27.052	8.106	42.112	25.483	5.336	39.692	27.433	3.077	36.103	26.99	4.479	34.983	28.226	1.086	31.374	29.456	1.662	29.895	29.177	-1.729	31.739	31.836	-3.82	33.542	33.502	-0.893	37.036	31.958	0.182	37.111
G357W.frame099	45.954	42.052	8.659	46.257	39.286	11.252	48.423	37.395	8.637	49.351	36.598	5.044	47.587	33.128	5.685	47.054	30.375	8.321	45.02	27.438	7.399	42.64	25.722	4.897	39.765	27.277	2.861	36.117	26.64	3.827	35.343	28.132	0.492	31.709	29.063	1.052	29.526	29.396	-2.049	32.343	31.568	-3.414	33.586	33.663	-0.402	37.112	32.43	0.5	36.878
G357W.frame100	46.114	42.205	8.039	45.875	39.74	10.814	48.407	37.636	8.922	49.712	36.472	5.689	48.139	33.058	5.36	47.084	30.564	7.955	44.911	27.497	7.879	42.491	25.626	5.602	40.007	27.364	3.338	36.424	26.443	4.108	35.449	28.194	0.936	31.773	29.239	1.817	30.234	29.63	-1.712	32.114	32.549	-3.237	34.072	33.384	-0.128	37.504	31.786	0.624	37.26
G509V.frame001	47.36	35.682	12.712	45.868	34.661	9.294	48.014	31.663	8.231	46.885	30.316	4.85	45.092	26.976	5.251	43.054	26.635	2.066	40.417	25.457	4.633	36.832	25.055	3.353	37.618	28.403	1.506	34.334	28.872	-0.266	33.569	32.228	-2.042	31.475	34.515	0.021	31.928	38.303	-0.257	33.396	37.415	-3.677	36.886	36.342	-2.278	37.546	32.761	-1.029	36.502
G509V.frame002	47.938	35.502	12.368	45.65	34.512	9.411	47.598	31.385	8.407	47.05	29.625	5.266	44.693	26.918	6.558	42.932	25.874	3.209	40.015	25.425	5.518	36.514	25.316	3.858	37.41	28.22	1.679	33.97	28.705	0.241	33.54	31.892	-1.646	31.661	34.774	0.02	31.776	38.526	-0.373	33.673	37.628	-3.525	36.681	36.032	-2.068	37.37	32.512	-0.649	36.25
G509V.frame003	46.836	35.827	13.919	45.302	35.205	10.394	47.119	32.102	9.085	46.836	30.417	5.952	45.084	27.143	6.8	42.858	26.372	3.677	40.494	25.565	6.422	37.007	25.063	4.961	37.437	28.275	2.956	34.202	28.484	0.971	34.029	31.66	-1.166	31.873	34.44	0.174	32.146	38.184	-0.147	34.184	37.15	-3.276	37.161	35.741	-1.521	37.638	32.239	-0.028	36.394
G509V.frame004	47.309	35.084	13.419	45.876	34.754	9.907	47.408	31.494	8.523	47.12	30.279	4.969	45.379	26.943	5.104	42.99	27.051	2.183	40.199	25.776	4.388	36.808	26.106	2.694	37.784	29.377	1.032	34.572	29.533	-0.648	33.868	32.967	-2.422	31.451	35.085	-0.492	31.247	38.903	-1.14	33.124	37.414	-4.161	36.561	37.176	-2.614	37.82	33.76	-1.58	37.036
G509V.frame005	47.36	33.738	14.245	45.934	33.187	10.929	47.363	29.856	10.088	47.038	28.56	6.607	44.79	25.445	6.588	42.756	25.665	3.389	39.9	25.082	5.712	36.889	25.122	3.549	37.556	28.621	2.52	34.102	29.473	1.059	34.212	32.888	-0.42	31.889	35.588	0.948	32.442	39.042	-0.357	35.585	38.902	-2.544	38.095	36.646	-0.815	37.966	32.889	0.145	36.921
G509V.frame006	47.103	33.818	14.884	46.246	32.64	11.444	47.403	29.873	9.137	46.961	28.857	5.553	44.946	25.942	6.158	42.795	26.222	2.996	39.825	25.381	5.108	36.646	25.881	3.099	38.018	29.119	1.988	34.931	29.664	-0.054	34.482	33.164	-1.633	32.057	35.622	-0.064	32.056	39.57	-0.826	35.154	38.75	-3.029	37.787	37.363	-0.6	38.106	33.551	0.133	37.068
G509V.frame007	46.83	34.372	14.433	45.795	33.71	10.941	47.257	30.488	9.875	47.213	29.308	6.259	45.026	26.258	7.167	43.054	25.787	3.741	39.778	25.012	5.502	36.525	25.369	3.632	38.142	28.617	2.123	35.072	29.43	-0.089	34.875	32.789	-1.774	32.417	35.247	-0.172	32.7	39.081	-1.019	35.423	37.905	-3.403	38.059	36.756	-1.088	38.293	33.205	0.15	37.059
G509V.frame008	47.45	34.238	13.882	45.74	33.556	10.611	46.944	30.283	9.541	46.943	29.623	5.803	44.453	26.815	6.471	42.452	26.476	3.282	39.622	25.52	5.616	36.524	25.72	3.317	37.591	28.851	1.618	34.645	29.461	-0.522	33.762	32.774	-2.101	31.568	35.24	-0.302	31.423	38.893	-1.101	33.951	38.063	-3.813	36.896	36.936	-1.808	37.658	33.325	-0.617	36.497
G509V.frame009	47.999	34.446	15.014	46.571	33.593	11.501	47.653	30.596	9.712	47.448	29.413	6.268	45.276	26.349	6.387	43.154	26.202	3.332	40.582	25.669	6.099	37.429	26.508	4.278	38.547	29.469	2.33	35.17	29.759	0.868	34.719	32.874	-1.123	32.345	35.227	0.312	31.766	38.915	-0.542	34.386	37.953	-3.178	37.318	37.101	-0.997	38.039	33.522	0.372	37.104
G509V.frame010	48.088	34.443	15.111	46.784	34.231	11.568	48.13	30.978	10.178	47.464	30.16	6.591	45.669	26.782	6.523	43.173	26.553	3.575	40.955	26.162	6.633	37.502	26.095	4.807	38.278	29.202	3.047	35.006	29.559	1.282	34.647	32.587	-1.124	32.279	35.084	0.496	31.831	38.753	-0.561	34.537	37.791	-2.965	37.248	36.946	-0.666	37.998	33.235	0.43	37.362
G509V.frame011	48.861	34.628	14.35	46.805	33.966	11.272	48.364	30.969	9.72	47.78	30.117	6.141	46.091	26.721	5.71	43.51	26.449	3.01	41.25	26.32	6.057	37.755	25.923	4.54	38.44	29.174	2.829	35.023	29.694	1.116	34.449	32.973	-0.833	32.267	35.204	1.261	31.698	38.617	-0.328	34.366	37.584	-2.849	37.229	37.272	-0.416	37.601	33.611	0.722	37.367
G509V.frame012	48.264	33.669	15.184	46.603	33.691	11.737	47.885	31.236	9.196	47.429	30.129	5.596	45.224	27.339	6.853	43.309	26.612	3.64	40.484	25.919	6.044	37.243	25.978	4.195	37.998	29.28	2.577	34.466	29.673	0.811	33.98	32.899	-1.104	31.935	35.699	0.655	32.072	39.147	-0.755	34.215	37.102	-3.208	37.167	36.883	-0.745	37.876	33.309	0.411	37.141
G509V.frame013	48.127	33.267	14.919	46.56	33.518	11.359	48.042	30.332	9.636	47.764	29.431	5.954	45.381	26.607	6.641	43.057	26.905	3.492	40.413	25.815	5.932	36.972	25.93	4.201	38.134	29.111	2.714	35.108	29.338	0.488	34.18	32.568	-1.251	31.933	34.899	0.691	31.325	38.469	-0.306	33.774	37.401	-2.871	36.569	36.996	-0.255	37.916	33.659	0.739	37.291
G509V.frame014	48.424	34.132	14.772	46.581	33.946	11.514	48.02	30.742	10.116	47.741	30.106	6.504	45.852	26.839	6.061	43.265	27.232	3.267	41.009	26.01	6.026	37.509	25.91	4.503	38.032	29.304	2.815	34.536	29.303	1.198	34.21	32.483	-0.748	31.967	35.03	0.746	31.113	38.383	-1	34.264	37.535	-2.999	36.58	37.065	0.08	37.781	33.506	0.82	37.392
G509V.frame015	48.053	33.654	14.533	46.233	33.61	11.167	47.445	30.283	9.699	47.31	29.02	6.17	44.264	26.752	6.317	42.393	26.608	3.025	39.578	26.443	5.519	36.483	26.807	3.397	37.602	30.007	1.534	34.182	30.897	0.136	34.249	34.204	-1.835	32.13	36.051	0.624	31.564	39.553	-0.931	34.148	38.431	-3.437	36.752	37.973	-0.857	37.939	34.325	-0.156	37.401
G509V.frame016	48.954	33.131	13.537	46.487	32.822	10.653	47.651	29.665	8.935	46.899	29.298	5.255	44.632	26.136	5.27	41.895	26.03	2.617	39.341	25.301	5.312	35.97	25.829	3.494	37.385	29.185	2.294	34.092	30.295	0.903	33.808	33.478	-1.232	31.39	35.181	1.19	30.746	38.608	-0.332	33.066	37.303	-3.037	36.198	37.66	-0.84	37.415	34.214	0.216	36.988
G509V.frame017	47.964	33.186	14.612	46.316	32.874	11.143	47.465	29.602	9.502	46.769	29.186	5.861	44.138	26.394	5.899	41.685	26.634	2.939	39.242	25.339	5.58	35.801	25.862	3.774	37.011	29.2	2.491	33.699	30.277	0.67	34.084	33.581	-1.347	32.042	35.856	0.958	31.955	39.405	-0.314	33.935	37.834	-3.23	37.231	37.31	-1.185	37.918	33.66	-0.165	37.121
G509V.frame018	47.835	32.336	14.437	46.181	32.34	11.039	47.549	29.287	9.208	46.567	28.453	5.683	43.611	26.089	5.698	41.727	26.458	2.485	38.949	25.853	4.918	35.978	26.718	2.946	37.542	29.893	1.663	34.251	30.834	0.101	33.984	34.165	-1.8	31.792	35.831	0.844	31.261	39.506	-0.423	33.447	37.976	-3.17	36.517	37.944	-0.98	37.509	34.433	-0.035	37.026
G509V.frame019	48.572	33.675	13.624	46.51	33.77	10.358	47.693	30.599	8.857	46.879	29.326	5.496	44.292	26.674	6.086	42.276	26.111	2.79	39.484	25.954	5.348	36.287	26.429	3.276	37.564	29.779	1.593	33.943	30.321	0.395	33.547	33.424	-1.774	31.65	35.769	0.635	31.243	39.301	-0.665	33.077	37.7	-3.502	36.118	37.55	-1.25	37.296	34.059	-0.35	36.878
G509V.frame020	47.626	33.481	15.387	46.213	32.655	11.883	46.974	29.412	9.964	46.98	29.015	6.225	44.874	25.914	5.392	42.125	26.806	2.818	39.581	25.557	5.48	36.359	26.444	3.552	37.576	29.668	1.966	33.918	30.502	0.866	33.718	33.542	-1.274	31.703	35.863	1.029	31.375	39.369	-0.564	33.462	37.711	-3.201	36.356	37.667	-0.856	37.833	34.23	0.017	37.175
G509V.frame021	47.859	34.42	15.023	46.762	33.912	11.347	47.944	30.617	9.873	46.841	29.937	6.386	44.684	26.806	6.608	42.708	26.618	3.248	39.829	26.175	5.678	36.808	26.826	3.422	37.976	30.061	1.651	34.527	30.549	0.348	33.271	33.553	-1.607	31.414	35.638	1.03	30.573	39.112	-0.311	32.598	37.797	-3.245	35.997	37.684	-1.384	37.343	34.34	-0.035	36.865
G509V.frame022	47.653	34.097	14.694	46.155	33.689	11.179	47.625	30.579	9.544	47.078	29.657	5.885	44.441	26.982	6.082	42.507	26.939	2.754	39.711	25.856	4.949	36.563	26.182	2.902	37.324	29.743	1.75	33.865	30.453	0.385	33.838	33.66	-1.721	31.657	35.529	0.7	30.823	39.043	-0.754	33.175	37.715	-3.4	36.03	37.815	-0.836	37.625	34.272	-0.101	36.916
G509V.frame023	48.232	33.938	14.85	46.636	33.313	11.42	47.585	30.145	9.657	47.303	29.487	5.959	45.113	26.538	5.119	42.51	27.178	2.513	40.009	26.273	5.228	36.817	26.87	3.119	37.919	30.189	1.707	34.307	30.717	0.313	34.308	33.969	-1.686	31.628	35.66	0.56	31.018	39.25	-0.739	33.614	37.984	-3.167	36.229	37.967	-0.535	37.93	34.597	0.211	36.982
G509V.frame024	48.087	32.205	14.356	46.373	33.105	11.142	47.871	30.125	9.324	47.566	29.54	5.627	45.411	26.38	5.341	42.618	26.584	2.728	40.15	25.962	5.583	36.955	25.953	3.592	37.878	29.154	1.755	34.353	30.12	0.87	34.156	33.212	-1.322	31.99	35.557	0.798	31.409	39.141	-0.371	33.849	37.836	-2.885	36.681	37.379	-0.296	37.59	33.643	0.344	37.294
G509V.frame025	49.16	33.653	13.882	46.666	33.552	11.126	47.85	30.179	9.532	47.374	29.632	5.736	44.82	26.874	6.469	42.921	26.888	3.223	39.961	26.222	5.389	36.509	26.389	3.766	37.728	29.476	2.064	34.324	30.347	0.8	34.07	33.564	-1.347	31.608	35.402	0.7	31.11	38.941	-0.83	33.909	38.263	-3.172	36.412	37.483	-0.421	37.464	33.941	0.231	37.271
G509V.frame026	48.841	34.312	13.436	46.718	34.38	10.213	48.386	31.413	8.645	47.462	30.336	5.161	44.84	27.613	5.796	42.981	27.068	2.487	40.179	26.459	4.964	36.898	27.084	3.19	37.867	30.405	1.597	34.287	31.069	0.586	33.703	34.182	-1.501	31.547	35.919	1.008	31.053	39.483	-0.166	33.271	38.228	-3.083	36.426	38.274	-0.902	37.507	34.577	-0.3	37.061
G509V.frame027	47.921	34.25	14.742	46.544	33.682	11.206	47.448	30.192	9.95	47.222	29.106	6.373	44.621	26.466	6.85	43.211	26.613	3.416	39.957	26.044	5.429	36.849	26.681	3.338	38.103	29.789	1.499	34.534	30.497	0.434	34.261	33.663	-1.659	31.902	35.31	0.953	31.196	38.838	-0.415	33.586	37.825	-3.21	36.734	37.561	-0.975	37.953	34.203	0.159	37.102
G509V.frame028	47.455	34.108	15.289	46.452	33.21	11.704	47.816	30.628	9.264	47.289	30.295	5.559	44.902	27.447	6.164	43.201	27.366	2.712	40.24	26.367	4.582	37.332	26.509	2.04	37.941	30.221	1.327	34.362	30.994	0.413	34.042	34.189	-1.642	31.967	36.123	0.834	31.214	39.662	-0.275	33.273	38.281	-3.125	36.401	38.199	-1.036	37.634	34.584	-0.275	37.375
G509V.frame029	48.85	33.861	14.238	47.09	33.776	10.938	48.233	30.441	9.388	47.545	29.552	5.897	44.653	27.164	6.087	42.842	26.89	2.746	39.944	26.29	5.228	36.687	26.798	3.161	37.774	30.135	1.517	34.308	30.925	0.082	33.794	34.224	-1.707	31.163	35.324	0.729	30.327	38.694	-0.682	33.28	38.208	-3.08	35.901	38.175	-0.373	37.707	34.82	0.091	37.541
G509V.frame030	48.576	33.42	14.194	46.925	33.748	10.773	48.004	30.449	9.365	47.21	29.62	5.727	44.65	27.01	6.773	43.037	26.048	3.391	39.728	25.99	5.438	36.54	26.374	3.301	38.04	29.376	1.417	34.607	30.79	0.39	34.376	33.951	-1.863	31.917	35.655	0.453	31.138	39.117	-0.987	33.888	38.002	-3.411	36.531	37.767	-0.626	37.976	34.278	-0.122	37.148
G509V.frame031	48.245	33.8	14.99	46.655	33.621	11.336	48.017	30.436	9.904	47.614	29.134	6.404	44.8	26.676	6.411	42.995	26.617	3.074	40.035	26.132	5.28	37.005	26.612	3.061	38.167	30.038	1.849	34.763	31.043	0.618	34.516	34.158	-1.677	32.011	35.538	0.757	30.919	38.955	-0.624	33.665	38.001	-3.086	36.453	38.179	-0.423	37.791	34.763	0.457	37.332
G509V.frame032	48.568	33.945	14.293	46.881	33.445	10.933	47.916	30.371	9.18	47.9	29.621	5.487	44.736	27.581	5.817	43.294	26.91	2.46	40.267	26.072	4.796	36.867	26.707	3.248	38.007	29.832	1.478	34.579	31.234	0.755	33.975	34.393	-1.319	31.87	36.589	0.96	31.469	40.244	-0.252	33.386	38.631	-3.201	36.532	38.318	-0.957	37.596	34.676	-0.297	37.165
G509V.frame033	48.019	34.042	13.804	46.549	33.886	10.37	48.046	30.752	8.91	47.197	29.377	5.521	44.247	27.042	6.289	42.717	26.224	2.923	39.696	25.527	5.203	36.407	26.265	3.364	37.814	29.625	2.004	34.408	30.564	0.519	34.051	33.782	-1.645	31.999	36.033	0.67	31.433	39.567	-0.461	33.41	38.068	-3.328	36.463	37.637	-1.04	37.585	34.038	-0.065	36.963
G509V.frame034	48.122	34.134	14.423	46.206	33.75	10.998	47.657	30.386	10.051	47.301	29.462	6.29	45.067	26.563	5.992	43.148	26.996	2.699	40.257	26.222	5.026	36.82	26.515	3.209	37.957	29.84	1.543	34.492	31.116	0.672	34.645	34.218	-1.544	32.151	36.119	0.488	31.699	39.535	-0.926	34.888	39.049	-3.184	37.098	38.437	-0.133	38.219	34.788	0.312	37.035
G509V.frame035	48.265	34.113	14.739	46.666	33.277	11.376	47.683	30.038	9.876	47.193	29.087	6.321	44.567	26.351	6.786	42.755	25.908	3.483	39.819	25.629	5.806	36.705	26.01	3.569	38.012	28.861	1.454	34.619	30.214	0.506	34.284	33.314	-1.661	32.09	35.243	0.801	31.585	38.781	-0.497	33.939	37.549	-3.313	37.106	37.241	-1.172	37.797	33.486	-0.192	37.392
G509V.frame036	47.243	34.12	15.388	46.313	33.754	11.713	47.558	30.379	10.562	47.28	29.6	6.869	45.132	26.659	6.164	42.859	26.664	2.948	39.962	26.023	5.28	36.494	26.505	3.704	37.854	29.85	2.46	34.712	30.408	0.467	34.263	33.547	-1.578	31.851	35.738	0.361	31.446	39.333	-0.982	34.221	38.101	-3.271	36.609	37.575	-0.365	37.98	34.167	0.738	36.943
G509V.frame037	47.922	33.177	14.909	45.991	32.636	11.804	47.264	29.447	10.049	47.034	28.456	6.302	44.068	25.988	6.375	42.247	26.616	3.033	39.206	25.793	5.084	35.973	26.966	3.355	37.622	30.095	1.806	34.617	31.061	-0.118	34.654	34.199	-2.07	32.223	36.075	0.257	31.848	39.675	-1.142	34.798	38.617	-3.326	37.25	38.11	-0.531	38.09	34.43	0.109	37.417
G509V.frame038	47.914	33.391	14.999	46.113	32.91	11.642	47.185	29.974	9.67	47.017	29.664	5.9	44.688	26.615	5.266	42.133	26.592	2.468	39.562	25.645	5.059	36.014	26.257	3.483	37.09	29.584	2.096	34.248	30.352	-0.196	34.489	33.678	-2.042	32.097	35.568	0.196	31.963	39.16	-1.05	34.99	38.227	-3.186	37.211	37.414	-0.229	38.019	33.699	0.398	37.091
G509V.frame039	48.615	33.482	14.863	46.384	32.667	12.026	46.808	29.552	9.967	46.124	29.471	6.218	45	25.932	5.232	42.245	26.656	2.753	40.005	26.145	5.628	36.499	26.401	3.741	37.773	29.476	2.024	34.308	30.414	0.69	34.414	33.653	-1.379	32.045	35.778	0.48	31.792	39.47	-0.628	34.514	39.011	-3.18	37.272	38.136	-0.69	37.987	34.48	0.091	36.819
G509V.frame040	47.439	31.458	15.043	46.266	32.154	11.524	46.489	29.286	9.115	46.39	30.028	5.371	45.627	26.643	4.053	42.486	26.845	1.87	39.945	26.573	4.839	36.657	26.865	3.119	37.951	30.308	1.742	34.822	31.086	-0.148	34.525	34.279	-1.937	32.225	36.096	0.509	31.844	39.564	-0.637	34.379	38.436	-3.231	37.059	38.051	-0.493	38.25	34.457	0.267	36.889
G509V.frame041	47.177	32.366	14.851	45.609	32.632	11.311	46.441	29.432	9.3	46.909	30.075	5.741	45.825	26.832	4.354	42.994	27.277	1.859	40.517	26.67	4.661	37.59	27.128	2.309	38.604	30.53	0.928	35.271	31.382	-0.491	34.894	34.813	-2.168	32.331	36.778	-0.27	31.926	40.466	-1.463	35.084	39.726	-3.471	37.347	39.066	-0.517	38.082	35.392	0.402	36.619
G509V.frame042	48.138	33.997	15.719	46.429	32.627	12.463	46.879	29.702	10.09	46.886	30.006	6.354	46.189	26.398	5.314	43.179	27.213	3.037	40.462	26.41	5.659	37.583	26.923	3.137	38.529	30.26	1.538	34.961	30.991	0.377	34.816	34.083	-1.642	32.447	36.007	0.695	31.669	39.479	-0.409	33.711	37.871	-3.191	36.847	38.246	-0.832	38.358	34.802	-0.038	37.276
G509V.frame043	48.475	33.429	14.933	46.232	32.596	12.053	47.618	29.785	9.825	47.487	28.823	6.118	44.608	26.456	6.757	42.955	26.377	3.488	39.849	25.65	5.549	36.546	26.327	3.858	37.932	29.627	2.487	34.944	30.861	0.52	35.154	34.154	-1.391	32.685	36.301	0.642	32.598	40	-0.17	34.831	38.601	-2.996	37.588	37.92	-0.367	38.404	34.336	0.902	37.328
G509V.frame044	47.167	33.749	16.329	46.193	32.952	12.751	47.033	30.159	10.467	47.059	28.942	6.942	44.116	26.462	6.798	42.685	26.499	3.303	39.591	26.161	5.547	36.323	26.643	3.684	37.788	29.783	2.323	34.722	30.951	0.452	34.591	34.205	-1.57	32.253	36.116	0.768	31.694	39.731	-0.422	34.466	38.754	-2.924	37.16	38.061	-0.345	37.775	34.353	0.506	37.459
G509V.frame045	48.003	33.341	14.464	46.239	33.255	11.19	47.351	29.908	9.703	46.807	29.05	6.025	44.162	26.304	5.912	42.06	26.605	2.761	39.088	25.685	4.927	36.157	26.83	2.881	37.828	30.119	1.934	34.961	31.149	-0.385	34.773	34.618	-1.897	32.408	35.829	0.746	32.471	39.555	-0.317	35.17	39.142	-3.028	37.851	37.978	-0.673	38.219	34.152	0.025	37.394
G509V.frame046	47.613	33.088	15.094	46.119	32.867	11.653	47.662	29.777	10.096	47.069	28.802	6.608	44.315	26.103	6.623	42.478	26.498	3.247	39.403	26.266	5.422	36.41	27.255	3.286	38.156	30.263	2.037	35.116	31.247	-0.202	35.276	34.786	-1.902	32.931	36.446	0.543	32.923	40.156	-0.204	35.23	38.662	-2.858	37.875	38.161	-0.074	38.74	34.407	0.512	37.615
G509V.frame047	48.6	33.288	15.096	46.839	33.11	11.825	48.101	29.861	10.156	47.535	29.015	6.53	44.691	26.554	6.673	42.417	26.656	3.516	39.501	26.218	5.721	36.188	26.691	3.703	37.992	29.816	2.233	34.85	30.988	0.489	35.016	34.258	-1.593	32.21	35.843	0.511	31.724	39.424	-0.61	34.518	38.419	-3.076	36.956	38.065	-0.193	38.153	34.557	0.426	37.452
G509V.frame048	48.437	33.634	14.817	46.724	33.14	11.527	48.331	30.309	9.556	47.825	29.411	5.964	45.061	27.032	7.166	43.504	26.679	3.604	40.273	25.759	5.458	36.9	26.27	3.662	38.111	29.509	2.283	35.01	30.478	0.423	35.01	33.772	-1.439	32.663	35.72	0.782	32.229	39.342	-0.26	34.588	37.855	-2.89	37.449	37.754	-0.357	38.365	34.227	0.619	37.186
G509V.frame049	48.04	32.348	14.504	46.133	33.073	11.385	47.525	30.179	9.474	46.719	29.279	5.886	44.053	26.54	6.083	41.833	26.775	2.981	39.196	26.07	5.454	36.096	26.763	3.535	37.596	30.163	2.593	34.719	31.061	0.329	35.071	34.467	-1.158	32.686	36.302	1.222	32.616	39.887	-0.111	35.301	39.161	-2.733	37.961	38.196	-0.242	38.48	34.54	0.698	37.329
G509V.frame050	50.279	35.409	12.376	47.206	33.231	12.15	47.835	30.021	10.178	47.149	29.574	6.59	45.164	26.377	5.912	42.528	26.982	3.132	39.913	25.803	5.626	36.615	26.484	3.615	37.916	29.973	2.687	34.912	30.883	0.852	34.954	34.08	-1.429	32.805	36.304	0.958	32.69	39.973	-0.216	34.915	38.387	-2.816	37.754	37.504	-0.385	38.461	34.119	1.108	37.311
G509V.frame051	50.935	34.668	12.026	47.373	33.112	11.42	47.908	29.874	9.345	47.257	29.48	5.656	45.888	25.99	4.803	42.468	26.583	3.03	40.219	26.265	5.966	37.373	26.444	3.334	38.279	29.986	2.479	35.071	30.783	0.675	34.952	33.919	-1.261	32.495	36.105	0.832	32.305	39.792	-0.103	35.142	38.877	-2.599	37.642	37.847	-0.036	38.534	34.193	0.648	37.257
G509V.frame052	50.075	34.937	10.702	47.036	32.747	11.108	47.552	29.521	9.194	46.745	29.153	5.528	45.129	25.876	4.726	42.21	26.848	2.567	39.486	26.05	5.044	36.4	26.783	2.963	37.45	30.348	1.905	34.333	31.292	0.087	34.492	34.621	-1.838	32.331	36.374	0.738	32.142	40.054	-0.418	34.668	38.797	-2.928	37.106	38.208	-0.149	37.996	34.435	0.387	37.363
G509V.frame053	50.372	35.126	11.152	47.171	33.299	10.987	47.875	30.084	8.841	47.018	29.071	5.263	44.585	26.31	5.772	41.955	26.225	3.05	39.283	25.849	5.66	35.908	26.686	3.72	37.845	29.707	2.419	34.866	30.896	0.483	34.792	34.05	-1.321	32.643	35.951	1.187	32.185	39.518	-0.047	34.415	38.043	-2.883	37.288	37.856	-0.395	38.559	34.304	0.568	37.377
G509V.frame054	50.491	35.056	11.912	47.275	33.143	11.608	47.742	29.7	9.89	47.494	29.516	6.183	45.886	26.105	5.262	42.996	26.881	2.741	40.523	25.842	5.531	37.125	26.252	3.564	38.061	29.773	2.527	34.84	30.565	0.812	34.799	33.938	-1.064	32.574	35.797	1.236	32.251	39.384	-0.193	35.159	38.602	-2.508	37.675	37.905	0.251	38.095	34.038	0.743	37.237
G509V.frame055	50.353	34.561	12.294	46.828	33.373	11.585	47.271	29.874	10.05	47.469	29.233	6.385	44.87	26.569	5.756	42.495	27.174	2.85	39.899	26.076	5.432	36.506	26.774	3.69	37.827	30.083	2.456	34.818	31.049	0.307	34.898	34.426	-1.449	32.436	36.164	0.757	31.917	39.585	-0.941	34.933	38.837	-3.237	37.182	38.144	-0.189	38.335	34.512	0.708	37.386
G509V.frame056	50.204	35.904	10.474	47.215	33.759	11.061	48.446	30.652	9.192	47.437	29.881	5.726	45.031	27.052	6.374	42.876	27.057	3.228	39.777	26.106	5.224	36.383	26.818	3.675	37.641	29.985	2.212	34.539	30.784	0.16	34.574	34.266	-1.526	32.312	36.363	0.564	32.064	40.08	-0.235	34.591	38.838	-2.811	37.091	38.023	0.084	37.948	34.26	0.573	37.095
G509V.frame057	50.306	34.655	11.757	46.855	33.182	10.954	47.682	30.055	9.14	47.137	29.505	5.48	45.005	26.239	5.567	42.291	26.797	2.853	39.553	25.566	5.41	36.383	26.557	3.548	37.775	29.874	2.353	34.595	30.897	0.604	34.654	34.031	-1.374	32.563	36.203	0.86	32.299	39.719	-0.086	34.36	37.986	-2.657	37.206	37.771	-0.209	38.206	34.154	0.596	37.143
G509V.frame058	49.889	36.115	10.379	47.232	33.461	10.987	47.857	30.065	9.659	46.93	29.562	5.954	44.71	26.371	5.478	42.27	26.737	2.631	39.696	25.9	5.333	36.515	26.523	3.349	37.861	29.834	2.082	34.622	30.606	0.169	34.339	33.948	-1.518	32.175	35.739	0.862	31.673	39.37	-0.308	34.321	38.393	-2.799	36.919	37.954	-0.085	38.067	34.299	0.408	37.052
G509V.frame059	50.662	35.589	11.15	47.617	33.257	11.402	48.572	30.078	9.602	47.257	29.284	6.164	44.692	26.617	5.886	42.323	26.93	2.936	39.688	25.826	5.532	36.822	26.614	3.253	37.954	30.094	2.183	34.691	30.957	0.497	34.875	34.337	-1.33	32.124	36.231	0.69	31.684	39.934	-0.513	34.568	38.74	-2.706	36.844	38.108	0.116	38.099	34.667	0.858	37.296
G509V.frame060	50.594	35.019	12.456	47.394	33.193	11.98	47.978	29.985	10.1	47.615	29.332	6.459	44.814	26.661	6.28	42.653	26.847	3.162	39.863	25.719	5.394	36.82	26.822	3.374	38.451	30.085	2.278	35.09	31.143	0.828	34.956	34.429	-1.15	32.305	35.986	1.091	31.797	39.461	-0.535	34.711	38.29	-2.706	37.006	38.301	0.315	38.212	34.71	0.934	37.443
G509V.frame061	50.266	36.235	11.56	47.387	33.791	11.192	48.363	30.812	9.111	46.953	29.611	5.884	44.15	27.285	7.044	42.607	26.699	3.601	39.631	25.728	5.592	36.279	26.139	3.795	37.373	29.431	2.606	34.097	30.641	1.128	34.335	33.759	-1.142	32.028	35.893	0.984	31.696	39.559	0.17	33.779	37.987	-2.611	36.745	37.964	-0.158	37.991	34.381	0.804	36.93
G509V.frame062	50.387	35.305	12.624	47.249	33.424	11.818	47.596	30.111	10.092	46.946	29.464	6.454	45.433	26.245	5.262	42.602	26.975	2.832	40.193	25.874	5.499	37.306	27.031	3.38	38.675	30.268	1.928	35.004	31.188	1.171	34.813	34.366	-0.757	32.19	35.909	1.386	31.834	39.473	0.216	34.356	38.177	-2.384	37.12	38.489	0.154	38.407	34.889	0.95	37.368
G509V.frame063	50.386	35.286	11.215	47.196	33.219	10.769	47.716	29.878	9.227	47.379	29.44	5.614	44.849	26.65	5.383	42.198	26.966	2.68	39.892	25.908	5.469	36.787	26.613	3.202	37.935	30.22	2.226	34.483	30.771	0.754	34.254	34.159	-1.013	31.95	36.109	1.356	31.594	39.625	0.122	33.596	37.782	-2.494	36.575	37.901	-0.018	38.44	34.642	0.898	37.216
G509V.frame064	50.646	35.852	11.092	47.415	33.726	11.137	48.516	30.536	9.356	47.259	29.62	5.902	44.828	26.753	6.078	42.333	26.861	3.267	39.801	25.679	5.739	36.551	26.334	3.644	37.852	29.72	2.51	34.499	30.674	0.844	34.545	34.031	-1.129	32.257	36.319	0.876	32.139	39.942	-0.103	34.408	38.329	-2.768	37.371	37.828	-0.462	37.84	34.076	0.428	37.395
G509V.frame065	50.385	35.705	12.202	47.128	33.808	11.433	48.173	30.577	9.624	47.431	29.931	5.969	45.185	26.833	5.917	42.541	27.243	3.157	39.977	26.074	5.636	36.774	26.767	3.697	38.233	30.075	2.496	34.857	30.835	1.023	34.889	34.059	-1.107	32.337	35.859	1.027	31.901	39.26	-0.384	34.396	37.566	-2.704	37.081	37.889	0.099	38.245	34.217	0.74	37.431
G509V.frame066	50.247	35.413	11.194	47.142	33.281	11.966	48.176	29.976	10.135	47.589	29.336	6.518	45.541	26.215	6.665	43.228	26.466	3.584	40.45	25.892	6.045	37.455	26.323	3.71	38.523	29.673	2.227	35.159	30.751	0.63	34.95	34.184	-1.094	32.665	36.247	1.129	32.142	39.761	-0.224	34.683	38.27	-2.637	37.113	37.926	0.374	38.452	34.38	1.233	37.357
G509V.frame067	50.508	34.577	11.295	47.286	32.525	10.977	47.749	29.551	8.721	46.998	29.323	4.988	44.524	26.408	4.918	41.892	26.758	2.202	39.37	26.168	4.999	36.23	27.113	2.772	38.01	30.278	1.562	34.863	31.389	-0.265	34.769	34.903	-1.939	32.378	36.528	0.718	32.15	40.216	-0.362	34.912	39.19	-2.86	37.157	38.317	0.059	38.176	34.662	0.21	37.444
G509V.frame068	50.295	35.175	11.331	47.158	33.278	10.616	48.027	30.302	8.507	46.803	29.41	5.113	44.529	26.692	6.475	42.673	26.424	3.18	39.637	25.971	5.373	36.397	26.88	3.548	37.721	30.024	2.19	34.501	30.985	0.566	34.164	34.018	-1.737	32.002	36.11	0.587	31.693	39.63	-0.537	34.072	38.413	-3.174	36.981	37.874	-0.797	37.693	34.139	0.109	37.097
G509V.frame069	50.204	35.233	12.705	47.246	32.91	12.18	47.762	29.847	10.199	47.178	29.422	6.517	44.998	26.508	5.618	42.581	26.708	2.74	40.001	25.956	5.465	36.848	26.944	3.326	38.031	30.482	2.253	34.791	31.146	0.352	34.747	34.402	-1.617	32.198	36.076	0.534	31.692	39.791	-0.485	34.37	38.748	-2.964	36.8	38.402	0.093	38.06	34.854	0.57	37.31
G509V.frame070	50.697	34.497	12.558	47.306	33.124	11.453	48.014	29.855	9.813	47.31	28.55	6.488	44.385	26.189	6.743	43.09	26.836	3.139	39.595	25.429	3.831	35.889	26.509	3.416	37.52	29.664	2.075	34.248	31.263	0.726	34.482	34.478	-1.242	32.277	36.426	0.963	32.124	40.093	0.02	34.081	38.261	-2.761	37.067	37.954	-0.315	38.12	34.277	0.424	37.34
G509V.frame071	50.064	33.69	12.448	46.899	32.272	11.297	47.62	29.22	9.145	47.073	28.822	5.511	44.87	25.88	5.089	42.433	26.692	2.297	39.791	25.582	4.805	36.772	26.54	2.727	38.106	29.894	1.676	34.751	31.155	0.353	34.983	34.572	-1.494	32.267	36.314	0.518	31.769	39.842	-0.846	34.615	38.559	-2.992	36.967	38.458	0	38.412	34.999	0.693	37.344
G509V.frame072	48.489	32.096	14.338	46.571	32.874	11.099	48.104	30.221	9.014	47.181	29.279	5.521	44.627	26.33	5.529	41.978	26.892	2.729	39.254	25.977	5.202	35.927	26.977	3.332	37.661	30.183	2.151	34.742	31.055	0.069	34.473	34.474	-1.719	32.429	36.453	0.74	32.556	40.096	-0.083	34.787	38.81	-2.915	37.86	38.039	-0.672	38.307	34.233	0.276	37.457
G509V.frame073	48.066	33.045	14.839	46.067	32.999	11.621	47.217	29.75	10.097	47.078	29.374	6.393	45.002	26.237	5.866	42.581	26.895	3.075	40.103	25.814	5.816	36.832	26.325	3.624	38.003	29.783	2.591	34.79	30.495	0.739	34.58	33.803	-0.977	32.165	35.972	1.057	32.028	39.489	-0.082	34.162	37.929	-2.852	37.128	37.816	-0.436	38.314	34.17	0.499	37.347
G509V.frame074	47.758	33.402	15.063	46.223	33.182	11.656	47.732	30.241	9.89	47.21	29.132	6.446	44.694	26.34	7.039	42.638	26.32	3.902	39.79	25.459	6.095	36.553	26.466	4.202	37.796	29.563	2.399	34.524	30.364	0.715	34.855	33.79	-1.253	32.687	36.054	0.93	32.794	39.795	-0.058	34.849	38.236	-3.001	37.994	37.576	-0.697	38.479	33.859	0.421	37.476
G509V.frame075	48.125	33.241	15.172	46.29	32.925	11.868	47.27	29.781	9.992	46.481	28.984	6.495	44.054	26.13	6.448	42.03	26.448	3.077	39.268	26.069	5.624	36.521	26.94	3.266	37.766	30.252	1.972	34.398	31.102	0.361	34.518	34.357	-1.798	32.203	36.005	0.819	31.585	39.588	-0.209	33.974	38.452	-3.008	36.744	37.97	-0.464	38.039	34.55	0.19	37.279
G509V.frame076	48.527	33.777	14.283	46.459	33.533	10.941	47.879	30.584	9.052	47.378	30.453	5.296	45.012	27.604	5.851	43.55	27.869	2.296	40.577	25.746	3.66	37.102	26.637	2.439	38.217	30.119	1.782	34.881	30.943	0.285	34.194	34.199	-1.316	31.745	35.931	1.127	31.101	39.546	0.044	33.473	38.807	-2.852	36.489	38.203	-0.472	37.602	34.559	0.249	37.123
G509V.frame077	48.3	33.499	15.177	46.619	33.067	11.896	47.451	29.945	9.851	47.292	29.849	6.172	45.41	26.75	5.023	42.631	27.626	2.419	40.238	26.304	4.941	36.876	26.854	3.217	37.995	30.373	2.022	34.583	30.983	0.241	34.492	34.475	-1.346	31.888	35.871	0.987	31.102	39.425	-0.37	33.985	38.464	-2.762	36.384	38.378	0.158	38.002	34.931	0.794	37.367
G509V.frame078	48.232	33.092	15.057	46.514	33.007	11.739	47.954	30.053	9.972	46.979	29.336	6.334	44.72	26.379	5.799	42.324	27.097	2.882	39.603	26.14	5.428	36.301	26.766	3.428	37.748	29.868	1.771	34.272	30.868	0.287	34.094	34.014	-1.881	31.677	35.946	0.325	31.185	39.551	-1.088	33.779	38.216	-3.412	36.311	38.066	-0.782	37.377	34.488	0.13	37.047
G509V.frame079	47.117	33.503	15.437	45.907	33.488	11.799	47.171	30.299	10.135	46.807	29.479	6.565	43.994	27.031	6.646	42.615	26.591	3.163	39.524	25.983	5.322	36.253	26.834	3.423	37.837	29.903	1.985	34.772	31.14	0.178	34.638	34.541	-1.666	32.159	36.046	0.745	31.517	39.528	-0.62	33.992	38.434	-3.234	36.609	38.255	-0.291	38.311	34.834	0.582	37.011
G509V.frame080	48.281	33.965	14.833	46.196	33.18	11.803	47.55	29.985	10.396	46.93	29.137	6.774	44.608	26.107	6.767	42.461	26.262	3.445	39.511	25.67	5.808	36.268	26.219	3.946	37.376	29.499	2.671	34.344	30.487	0.732	34.598	33.585	-1.256	32.359	36.045	0.651	32.613	39.654	-0.527	35.153	37.955	-2.866	37.754	37.475	-0.064	38.154	33.692	0.659	36.934
G509V.frame081	47.602	32.914	14.966	46.225	32.943	11.528	47.256	29.522	10.079	46.567	28.858	6.299	44.308	25.953	6.067	41.939	26.344	2.985	39.192	25.841	5.54	35.947	26.622	3.706	37.244	29.736	1.986	33.982	30.797	0.467	34.268	33.978	-1.587	32.164	36.206	0.647	32.196	39.789	-0.465	34.505	38.176	-3.08	37.367	37.826	-0.535	38.054	34.184	0.492	36.999
G509V.frame082	48.773	33.918	14.718	46.543	32.951	11.739	47.779	29.7	9.932	47.114	29.046	6.343	44.396	26.346	6.328	42.167	26.459	3.256	39.21	25.959	5.617	36.227	26.768	3.469	37.646	30.099	2.287	34.591	31.082	0.344	34.706	34.428	-1.419	32.136	36.068	0.947	31.866	39.659	-0.205	34.623	38.883	-2.709	37.083	38.227	0.178	38.064	34.487	0.427	37.417
G509V.frame083	48.749	33.128	14.192	46.274	32.977	11.248	47.519	30.233	9.066	46.889	29.659	5.529	44.66	26.624	5.595	42.356	26.525	2.573	39.546	26.559	4.952	36.478	27.22	2.722	38.038	30.209	1.242	34.878	31.244	-0.532	34.605	34.835	-1.784	32.142	36.753	0.417	32.294	40.53	-0.545	35.513	40.473	-2.716	37.684	38.609	-0.22	37.966	34.72	0.074	37.071
G509V.frame084	47.368	32.927	14.905	46.085	32.899	11.4	47.299	29.851	9.57	46.612	29.086	5.93	43.805	26.624	6.008	42.206	26.548	2.537	39.165	26.125	4.819	35.801	26.895	3.149	37.537	30.025	1.67	34.454	31.217	-0.236	34.326	34.803	-1.434	31.939	36.742	0.83	31.913	40.396	-0.002	34.602	39.419	-2.411	37.528	38.387	-0.225	37.844	34.624	0.376	36.923
G509V.frame085	47.199	33.227	14.956	46.163	33.224	11.301	47.707	30.258	9.715	46.983	29.462	6.108	44.548	26.628	6.758	42.599	25.924	3.596	39.636	26.095	5.902	36.394	26.743	3.915	38.045	29.689	2.019	34.797	30.487	0.232	34.454	33.691	-1.835	31.885	35.688	0.169	31.408	39.228	-1.078	34.526	38.398	-3.179	36.64	37.769	-0.237	37.737	34.226	0.673	36.923
G509V.frame086	47.559	32.915	15.177	46.144	33.356	11.681	47.756	30.316	9.997	46.963	29.494	6.357	44.727	26.418	6.246	42.593	26.489	3.056	39.507	26.098	5.394	36.366	26.86	3.453	37.741	29.957	1.907	34.639	31.102	0.116	34.266	34.301	-1.701	31.975	36.235	0.493	31.655	39.792	-0.693	34.611	39.354	-3.137	37.075	38.054	-0.542	37.877	34.236	-0.094	37.132
G509V.frame087	47.635	32.599	15.34	46.457	32.835	11.807	47.975	29.912	9.993	47.273	29.435	6.442	45.519	26.222	5.409	42.866	27.237	2.72	40.281	26.013	5.176	37.017	26.808	3.328	38.132	30.273	2.161	34.901	31.11	0.435	35.095	34.474	-1.358	32.533	36.069	1.07	32.478	39.836	0.302	35.023	38.569	-2.322	37.956	38.134	0.139	38.811	34.415	0.755	37.651
G509V.frame088	48.675	33.426	14.379	46.44	33.176	11.293	47.759	30.073	9.51	47.535	29.215	5.896	44.724	26.778	6.249	42.371	26.519	3.201	39.528	25.752	5.58	36.227	26.544	3.953	37.98	29.685	2.581	34.868	30.604	0.63	34.202	33.784	-1.172	32.147	35.777	1.151	31.905	39.233	-0.273	34.328	37.554	-2.554	37.168	37.41	-0.119	37.963	33.782	0.633	37.313
G509V.frame089	47.266	32.754	15.92	46.008	32.783	12.318	47.625	29.914	10.443	47.248	29.265	6.799	44.625	26.503	6.382	42.482	26.609	3.15	39.666	25.882	5.56	36.381	26.916	3.815	37.997	29.947	2.349	34.857	30.733	0.322	34.837	34.013	-1.376	32.581	36.319	0.716	32.305	39.86	-0.362	34.527	38.044	-3.03	37.424	37.756	-0.607	38.175	34.104	0.736	37.451
G509V.frame090	48.031	32.737	14.268	46.574	33.004	10.733	47.481	29.801	8.886	47.41	29.812	5.179	45.267	26.705	4.634	42.492	27.049	2.031	39.925	25.862	4.675	36.517	26.362	2.944	37.409	29.831	1.871	34.095	30.812	0.322	34.36	34.103	-1.522	32.062	36.291	0.614	31.89	39.894	-0.295	33.825	38.007	-3.015	36.749	37.903	-0.591	37.806	34.292	0.142	37.139
G509V.frame091	46.777	32.011	16.159	45.647	32.372	12.592	46.869	30.288	9.699	46.167	29.521	6.117	43.743	26.66	5.713	41.546	27.482	2.822	38.787	26.39	5.294	35.627	27.03	3.115	37.27	30.396	2.172	34.55	31.549	-0.106	34.689	34.944	-1.78	32.208	36.545	0.683	31.832	40.033	-0.534	34.71	39.056	-2.936	37.551	38.861	-0.4	37.995	35.161	0.469	36.885
G509V.frame092	47.223	32.286	15.159	45.982	32.957	11.622	47.483	29.88	10.262	46.97	29.153	6.592	44.205	26.555	6.299	42.316	26.611	2.99	39.511	25.966	5.491	36.171	26.744	3.526	37.992	29.963	2.146	35.046	31.072	0.061	35.081	34.441	-1.644	32.483	36.298	0.595	32.38	40.032	-0.156	34.623	38.652	-2.974	37.258	38.072	-0.344	38.374	34.559	0.742	37.174
G509V.frame093	47.323	32.766	15.187	46.213	33.343	11.567	47.549	30.184	9.953	47.289	29.347	6.246	44.744	26.493	5.67	42.451	27.373	2.71	39.649	26.478	4.971	36.244	26.778	3.033	37.506	30.228	2.181	34.555	31.289	0.028	34.989	34.791	-1.621	32.359	36.463	0.553	32.371	40.174	-0.248	35.623	39.863	-2.2	38.101	38.26	0.131	38.266	34.534	0.458	37.197
G509V.frame094	47.013	32.39	15.519	45.759	32.674	12.04	46.993	29.669	10.135	46.64	29.165	6.401	43.9	26.69	6.865	42.22	27.004	3.426	39.137	26.466	5.519	36.192	27.129	3.115	37.7	30.43	2.091	34.549	31.274	0.143	34.596	34.751	-1.461	31.953	36.413	0.659	31.511	39.848	-0.819	34.543	38.768	-2.991	36.905	38.188	0.036	37.927	34.518	0.712	36.929
G509V.frame095	46.903	32.542	15.519	46.018	32.575	11.789	47.484	29.47	10.204	47.013	28.638	6.555	44.568	25.783	6.292	42.559	26.41	3.106	39.577	25.87	5.333	36.363	26.813	3.539	37.914	29.853	1.934	34.757	30.883	0.167	34.943	34.221	-1.476	32.523	36.493	0.245	32.468	40.212	-0.605	35.597	39.474	-2.404	37.825	38.36	0.466	38.207	34.615	0.809	37.277
G509V.frame096	46.829	32.622	15.69	45.981	32.92	12.049	47.675	29.99	10.342	47.336	29.943	6.504	45.147	26.97	5.784	42.702	27.297	2.898	40.019	26.416	5.505	37.006	26.847	3.286	38.149	30.29	2.343	35.001	31.08	0.467	34.548	34.371	-1.489	32.433	36.456	0.734	31.891	40.09	-0.308	34.353	39.07	-3.027	37.148	38.313	-0.6	38.046	34.555	0.321	37.111
G509V.frame097	47.221	32.739	15.025	45.874	33.14	11.504	46.899	29.78	9.896	46.606	28.874	6.345	43.85	26.167	6.25	41.353	26.586	3.392	38.853	26.055	6.027	35.723	26.711	3.927	37.179	29.911	2.544	33.908	30.694	0.625	33.844	33.934	-1.489	31.584	36.037	0.786	31.641	39.589	-0.468	34.135	38.081	-2.981	36.816	37.417	-0.195	37.427	33.753	0.673	36.805
G509V.frame098	48.116	32.891	14.639	46.27	32.993	11.242	47.234	29.846	9.335	46.614	29.241	5.496	44.636	26.105	4.855	41.669	26.937	2.508	39.116	25.935	5.113	35.808	26.595	3.335	37.028	30.067	2.29	33.859	31.052	0.406	34.082	34.46	-1.359	31.675	36.205	0.862	31.541	39.788	-0.353	34.528	39.303	-2.577	37.167	38.104	-0.011	37.403	34.296	0.559	36.781
G509V.frame099	47.411	33.02	15.027	46.215	33.095	11.391	47.361	29.975	9.556	46.72	29.594	5.889	44.371	26.526	5.597	41.879	26.823	2.794	39.265	25.919	5.516	36.127	26.771	3.727	37.288	29.882	2.252	34.061	30.843	0.548	34.767	34.333	-1.097	31.999	36.013	0.897	32.063	39.598	-0.301	35.181	39.364	-2.471	37.839	38.235	-0.133	38.35	34.489	0.761	36.911
G509V.frame100	48.508	33.14	14.442	46.514	33.333	11.186	47.898	30.574	8.992	46.704	29.942	5.541	44.672	26.612	5.305	42.082	26.863	2.543	39.785	26.193	5.587	36.473	26.179	3.58	36.909	29.702	2.333	33.408	30.407	0.817	33.125	33.533	-1.284	31.303	35.804	1.208	30.884	39.373	-0.13	33.22	38.271	-2.936	36.021	37.63	-0.403	37.129	34.029	0.441	36.826
H301R.frame001	45.928	43.155	11.6	46.551	39.399	11.667	47.435	37.793	8.398	45.577	35.619	6.048	48.013	32.61	6.372	45.877	29.527	5.519	44.639	28.781	8.973	41.984	26.146	9.057	40.364	26.624	5.556	36.783	25.642	5.738	34.607	26.672	2.844	31.832	29.25	2.431	30.365	30.361	-0.928	32.926	28.088	-2.742	35.756	30.424	-1.363	38.397	29.428	1.223	37.602
H301R.frame002	45.777	42.537	12.943	47.001	39.279	11.315	47.531	38.029	7.778	46.224	35.604	5.235	47.955	32.208	5.409	45.523	29.457	4.737	44.817	28.774	8.342	42.135	25.986	8.345	40.225	26.768	5.245	36.801	25.968	4.091	34.466	27.698	1.691	31.794	30.448	2.026	29.922	31.694	-0.941	32.345	29.855	-3.335	35.366	31.641	-1.888	38.192	30.332	0.457	37.813
H301R.frame003	44.33	43.185	12.26	46.186	40.07	11.621	47.061	38.451	8.234	45.867	36.008	5.781	48.184	32.947	6.533	46.121	30.023	4.95	44.728	28.848	8.272	41.993	26.149	7.91	40.671	26.839	4.476	36.954	26.125	4.341	34.555	27.703	1.885	31.671	30.25	1.726	29.693	31.26	-1.4	32.522	29.862	-3.759	35.12	31.95	-1.868	37.516	30.008	0.303	37.549
H301R.frame004	45.425	43.014	12.411	46.657	39.472	11.845	47.634	37.831	8.642	46.034	35.807	5.944	48.141	32.67	6.231	45.979	29.596	5.28	44.54	28.873	8.681	41.951	26.117	8.79	40.317	26.698	5.361	36.68	26.244	5.742	34.513	27.191	2.727	31.465	29.383	2.448	29.833	30.586	-0.759	32.473	28.561	-2.677	35.083	31.105	-1.215	38.061	29.996	0.986	37.583
H301R.frame005	44.791	43.267	11.615	46.698	39.987	11.241	47.481	38.278	7.929	46.265	35.618	5.578	48.41	32.438	5.864	45.999	29.634	4.994	44.741	28.94	8.636	42.182	25.958	8.637	40.307	26.514	5.378	36.698	26.101	5.471	34.961	27.777	2.434	32.04	30.104	2.082	30.422	31.459	-0.941	32.66	29.277	-3.004	35.663	31.115	-1.483	38.226	29.614	0.882	37.864
H301R.frame006	44.586	43.527	12.001	46.391	40.016	11.287	47.238	38.111	8.158	46.28	35.452	5.76	48.478	32.581	6.889	46.446	29.763	5.477	44.725	29.063	8.777	42.37	25.977	8.716	40.743	26.43	5.284	37.077	26.083	5.157	34.954	27.718	2.329	31.684	29.453	2.318	29.596	31.024	-0.538	32.086	29.339	-2.942	34.893	31.644	-1.532	37.956	30.435	0.685	37.435
H301R.frame007	45.146	43.242	12.737	46.501	39.93	11.639	47.074	38.318	8.024	45.814	36.128	5.334	48.056	33.103	5.861	46.227	29.954	4.759	44.908	29.073	8.188	42.495	25.972	8.062	40.654	26.825	4.802	37.003	25.932	4.518	34.613	27.37	1.872	31.736	29.94	2.015	29.905	31.269	-1.074	32.448	29.636	-3.328	35.204	31.676	-1.649	38.061	30.334	0.536	37.611
H301R.frame008	44.649	43.331	12.111	46.569	40.058	11.221	46.947	38.239	7.891	45.703	35.605	5.506	48.007	32.592	5.921	45.752	29.69	4.919	44.497	29.056	8.347	42.084	26.192	7.916	40.52	26.746	4.498	36.902	26.078	5.042	34.496	27.4	2.309	31.313	29.474	2.224	29.506	30.984	-0.876	31.993	29.226	-3	34.915	31.327	-1.648	37.956	30.302	0.619	37.274
H301R.frame009	44.45	43.164	11.276	46.29	39.772	11.194	47.34	38.042	8.055	46.111	35.5	5.535	47.964	32.272	6.362	45.795	29.333	5.013	44.471	28.713	8.516	42.021	25.64	8.561	40.562	26.326	5.2	36.759	25.655	4.874	34.661	27.072	1.886	31.932	29.643	2.066	30.227	30.951	-1.038	32.774	29.151	-3.181	35.624	31.245	-1.72	38.257	29.815	0.642	37.723
H301R.frame010	43.676	43.459	9.294	45.76	40.606	10.576	47.31	38.21	8.011	46.316	35.54	5.452	48.746	32.574	5.654	46.259	29.654	5.096	44.872	28.938	8.554	42.066	26.388	8.675	40.766	26.947	5.099	37.114	26.145	5.404	34.608	27.509	2.914	31.5	29.629	2.39	29.992	30.899	-0.833	32.601	28.706	-2.775	35.426	31.043	-1.655	38.024	29.6	0.802	37.85
H301R.frame011	45.581	43.805	10.098	46.443	40.551	11.689	47.531	38.305	8.84	46.269	36.028	6.225	48.351	32.807	6.509	46.112	30.102	5.165	44.931	28.907	8.424	42.229	26.169	8.146	40.554	27.017	4.908	36.802	26.471	4.654	34.685	27.739	1.846	31.494	29.866	1.851	29.594	31.28	-1.094	32.382	29.691	-3.143	34.931	32.027	-1.592	38.038	30.565	0.326	38.047
H301R.frame012	44.703	43.473	10.583	46.199	40.052	11.642	47.492	38.102	8.662	46.14	36.101	5.777	48.189	32.935	6.041	46.097	30.093	4.739	44.819	29.238	8.152	42.174	26.395	8.2	40.717	26.719	4.701	37.013	25.846	4.684	34.91	27.482	1.917	31.863	29.715	2.023	30.145	31.422	-0.924	32.747	29.579	-2.968	35.649	31.599	-1.49	38.452	30.098	0.559	37.551
H301R.frame013	45.003	43.636	12.386	46.448	40.151	11.808	47.299	38.566	8.389	46.03	36.334	5.606	48.042	33.033	5.874	46.169	29.883	4.479	44.692	28.935	7.772	42.44	25.746	7.79	40.641	26.362	4.658	37.035	25.713	4.144	34.526	27.425	1.736	31.526	29.602	2.152	29.323	30.915	-0.723	32.129	29.899	-3.273	34.822	32.128	-1.719	37.866	30.689	0.19	37.628
H301R.frame014	44.678	42.593	12.615	46.43	39.382	11.672	47.457	37.949	8.23	46.068	35.608	5.625	47.785	32.304	6.261	45.569	29.477	5.015	44.358	28.31	8.373	41.769	25.572	8.516	40.418	25.819	4.951	36.824	26.018	3.821	34.43	27.557	1.476	31.342	29.852	1.786	29.388	31.395	-1.024	32.154	30.042	-3.398	34.55	32.452	-1.507	37.43	30.609	0.24	37.518
H301R.frame015	45.046	42.946	11.33	46.365	39.458	11.244	47.391	37.634	8.131	45.992	35.215	5.516	48.179	32.309	6.402	45.976	29.371	5.196	44.313	28.744	8.572	41.637	26.125	8.217	40.279	26.484	4.592	36.567	25.966	4.881	34.094	27.346	2.115	31.078	29.649	2.412	29.254	30.868	-0.818	31.818	29.36	-3.058	34.545	31.417	-1.341	37.492	29.891	0.532	37.557
H301R.frame016	44.902	42.976	11.956	47.019	39.914	11.017	47.224	38.311	7.606	46.083	35.452	5.458	48.439	32.712	6.508	46.462	29.581	5.181	44.747	28.809	8.361	41.896	26.256	8.022	40.528	26.919	4.6	36.837	25.944	4.858	34.193	27.411	2.506	31.379	29.799	2.536	29.408	30.903	-0.475	31.845	29.389	-2.92	34.84	31.449	-1.448	37.776	30.161	0.596	37.586
H301R.frame017	45.055	43.503	9.406	46.765	40.293	10.195	47.481	37.729	7.344	45.678	35.205	5.354	47.848	32.196	5.714	45.448	29.24	5.055	44.463	28.607	8.568	41.568	26.144	8.539	40.203	26.607	4.956	36.432	25.997	5.2	34.236	27.43	2.428	31.26	29.759	2.163	29.697	31.302	-0.982	32.379	29.381	-2.874	35.033	31.535	-1.277	37.979	30.255	0.981	37.301
H301R.frame018	45.2	42.505	11.166	46.833	39.196	11.18	47.904	37.548	7.873	46.302	35.199	5.39	48.499	32.042	5.151	46.02	29.216	4.466	44.724	28.723	8.105	41.913	26.002	8.555	40.165	26.616	5.179	36.365	26.309	4.954	34.486	27.793	2.016	31.488	30.268	2.052	29.751	31.478	-1.138	32.457	29.697	-3.329	35.304	31.543	-1.679	38.089	30.358	0.693	37.52
H301R.frame019	45.064	43.14	12.018	46.595	39.67	11.285	47.014	38.359	7.715	45.9	35.628	5.433	48.177	32.764	6.083	46.095	29.798	4.802	44.736	28.76	8.127	42.034	26.103	7.955	40.538	26.409	4.423	36.918	25.854	4.806	34.751	27.269	1.978	31.645	29.441	2.174	29.602	30.484	-0.9	32.376	29.093	-3.129	35.029	31.447	-1.547	37.859	29.843	0.595	37.83
H301R.frame020	45.53	42.814	7.734	46.971	39.534	9.157	47.986	36.768	6.785	46.377	34.329	4.44	48.195	31.024	5.149	45.417	28.49	4.352	44.128	28.016	7.846	41.097	25.647	8.154	39.595	25.827	4.6	35.847	26.071	5.073	33.936	27.347	2.027	31.016	29.735	2.036	29.149	30.882	-1.141	31.492	28.758	-3.135	34.447	30.881	-2.012	37.379	29.465	0.143	37.497
H301R.frame021	45.051	43.124	9.215	46.827	39.815	9.594	47.863	37.539	6.661	46.681	34.815	4.344	48.096	31.41	5.213	45.721	28.891	3.923	44.375	28.422	7.388	41.709	25.705	7.58	39.944	26.184	4.146	36.356	26.108	4.917	34.166	27.32	2.089	31.162	29.683	2.189	29.275	30.712	-0.909	31.698	28.669	-2.855	34.46	30.978	-1.699	37.264	29.279	0.452	37.37
H301R.frame022	45.428	42.33	8.517	47.028	38.954	9.293	47.434	36.552	6.295	46.054	33.816	4.244	47.947	30.812	5.64	45.47	28.109	4.738	44.16	27.828	8.198	41.08	25.547	8.373	39.409	25.876	4.968	35.559	26.162	4.674	33.72	27.552	1.611	31.009	30.045	1.966	29.212	31.58	-1.164	31.583	29.536	-3.517	34.665	31.331	-1.936	37.35	29.395	0.067	37.413
H301R.frame023	45.75	42.632	8.252	47.198	39.007	8.885	47.789	36.3	6.325	46.305	33.721	4.074	48.18	30.66	5.328	45.593	27.732	4.931	44.156	27.931	8.406	41.328	25.525	8.557	39.738	25.893	5.135	35.951	25.837	4.97	34.068	27.238	1.992	31.346	29.858	1.862	29.937	31.507	-1.318	32.078	29.243	-3.476	35.204	30.701	-1.924	37.77	29.061	0.428	37.381
H301R.frame024	46.535	41.675	9.993	47.493	38.054	9.845	47.594	35.962	6.736	45.722	33.461	4.607	47.573	30.315	5.227	45.121	27.657	4.316	43.865	27.053	7.905	40.742	24.945	8.036	39.136	25.828	4.646	35.492	26.235	4.943	33.554	27.586	1.897	30.817	30.033	1.695	29.33	31.584	-1.474	31.6	29.408	-3.552	34.637	31.32	-2.191	37.237	29.706	0.219	36.914
H301R.frame025	46.808	42.401	8.662	47.278	38.738	9.736	48.166	36.068	7.192	46.254	33.884	4.805	47.978	30.393	5.218	45.235	27.941	4.298	43.693	27.578	7.715	40.982	24.917	7.654	39.619	25.372	4.22	35.927	25.546	4.156	34.01	27.2	1.328	31.236	29.862	1.385	29.788	31.763	-1.427	31.86	29.36	-3.557	35.065	31.165	-2.334	37.61	29.329	-0.118	37.533
H301R.frame026	45.766	42.766	8.861	47.481	39.358	9.514	48.114	36.809	6.829	46.624	34.193	4.715	48.292	31.026	5.891	45.933	28.334	4.76	44.387	27.903	8.236	41.53	25.442	8.126	40.067	26.151	4.601	36.206	25.743	4.746	34.333	27.252	1.808	31.592	29.885	1.963	29.8	31.116	-1.181	32.315	29.228	-3.317	35.319	31.317	-1.792	38.241	29.657	0.334	37.605
H301R.frame027	45.377	42.974	8.766	46.985	39.46	9.111	47.562	37.065	6.163	45.933	34.499	4.054	47.951	31.25	5.046	45.463	28.427	4.284	44.059	28.197	7.757	41.226	25.74	8.264	39.645	25.993	4.804	35.832	26.029	4.492	33.842	27.495	1.566	30.886	29.945	1.705	29.052	31.525	-1.296	31.457	29.733	-3.605	34.28	31.627	-1.925	37.195	30.028	0.011	37.043
H301R.frame028	45.791	42.168	10.905	47	38.584	10.532	47.593	36.836	7.248	45.978	34.32	5.07	48.114	31.136	5.864	45.769	28.477	4.609	44.364	27.957	7.956	41.306	25.58	7.927	39.704	26.287	4.518	35.889	25.841	4.388	33.619	27.068	1.698	31.044	29.815	2.037	28.945	31.04	-1.001	31.596	29.282	-3.21	34.527	31.289	-1.859	37.064	29.343	0.362	37.228
H301R.frame029	45.694	42.353	10.33	47.028	38.73	10.175	47.607	36.742	6.922	46.371	33.967	4.885	47.691	30.8	6.282	45.595	27.893	5.219	43.695	27.56	8.441	40.752	25.299	8.364	39.721	25.85	4.723	35.995	25.843	4.642	34.034	27.702	1.992	30.773	29.625	2.022	29.052	31.179	-0.972	31.501	29.105	-3.063	34.392	31.253	-1.998	37.116	29.689	0.221	37.337
H301R.frame030	46.27	41.959	10.64	47.283	38.364	9.618	47.688	36.647	6.311	45.92	34.085	4.153	47.585	30.726	5.013	44.963	27.972	4.194	43.739	27.52	7.824	40.788	25.154	8.165	38.869	25.483	4.901	35.056	25.611	4.97	33.084	27.399	2.377	30.774	30.182	2.314	29.198	31.558	-0.886	31.356	29.449	-3.161	34.822	30.666	-1.649	37.212	28.639	0.576	37.311
H301R.frame031	46.858	42.632	7.617	47.178	39.118	8.959	47.395	37.069	5.805	45.531	34.34	3.94	47.699	31.325	4.387	45.428	28.217	4.268	44.304	28.06	7.818	41.551	25.329	8.465	39.374	25.545	5.344	35.576	25.448	5.407	33.566	26.959	2.594	30.573	29.303	2.245	28.986	30.54	-1.01	31.471	28.279	-2.98	34.469	30.365	-1.714	36.832	28.606	0.798	36.974
H301R.frame032	45.911	42.734	8.993	46.802	39.182	10.005	47.711	36.752	7.277	46.267	34.49	4.567	47.883	31.137	5.488	45.447	28.286	5.111	43.948	27.931	8.542	40.934	25.416	8.491	39.381	25.818	5.171	35.728	25.761	5.567	33.538	26.982	2.701	31.156	29.943	2.448	29.671	31.731	-0.624	31.421	29.092	-2.88	34.931	30.234	-1.832	37.408	28.642	0.569	37.388
H301R.frame033	45.928	41.646	10.331	47.225	38.139	9.872	47.445	36.772	6.235	46.079	34.116	4.036	47.856	30.821	4.947	45.181	28.07	4.511	43.96	27.704	8.062	41.176	25.378	8.061	39.498	26.05	4.675	35.739	25.876	4.592	34.147	27.685	1.679	31.378	30.303	1.892	29.746	32.318	-0.936	31.243	29.893	-3.439	34.79	30.808	-2.428	37.415	29.121	-0.012	37.432
H301R.frame034	45.441	42.69	8.079	46.832	39.46	9.469	47.899	36.553	7.149	46.231	34.062	4.784	47.879	30.747	5.726	45.161	28.176	4.912	43.953	28.126	8.467	41.186	25.66	8.946	39.413	25.882	5.624	35.706	25.863	5.674	33.634	27.146	2.793	30.679	29.669	2.591	28.745	30.593	-0.597	31.525	28.607	-2.693	34.186	30.798	-1.23	37.063	29.263	0.809	37.034
H301R.frame035	46.013	41.947	7.366	46.863	38.607	9.104	47.747	35.934	6.657	46.037	33.3	4.612	47.315	29.87	5.376	44.46	27.567	4.401	43.331	27.288	7.963	40.264	25.101	8.014	38.53	25.972	4.694	34.799	25.968	4.769	32.761	27.469	2.087	30.303	30.49	2.216	28.176	31.379	-0.939	30.259	28.79	-2.901	33.578	30.533	-2.146	36.315	29.213	0.352	36.535
H301R.frame036	45.827	42.121	8.991	46.996	38.629	9.801	47.488	36.433	6.686	46.118	33.848	4.436	47.96	30.543	5.443	45.23	27.909	4.806	44.12	27.805	8.35	41.377	25.118	8.647	39.657	25.717	5.322	35.869	25.546	5.515	33.615	27.058	2.89	30.912	29.676	2.54	29.242	30.665	-0.746	31.558	28.039	-2.419	34.535	30.243	-1.335	37.384	28.992	0.87	37.158
H301R.frame037	43.857	43.34	9.63	46.434	40.473	9.661	47.483	38.192	6.836	45.786	35.606	4.632	48.137	32.669	4.978	46.108	29.397	4.451	45.03	28.85	8.02	42.312	26.226	8.023	40.471	26.45	4.754	36.684	26.342	5.146	34.522	27.587	2.25	31.426	29.676	1.975	30.084	31.11	-1.316	32.624	28.819	-3.102	35.428	30.975	-1.71	38.261	29.99	0.744	37.511
H301R.frame038	44.92	42.352	9.842	47.085	39.234	9.86	47.552	36.904	6.789	46.231	34.135	4.849	48.027	30.924	5.612	45.609	27.94	4.663	43.972	27.779	8.048	41.061	25.471	8.065	39.502	26.138	4.66	35.735	25.755	4.851	33.562	27.117	1.968	30.684	29.741	2.06	28.858	31.132	-0.983	31.403	29.135	-3.208	34.403	31.272	-1.797	37.187	29.628	0.301	37.256
H301R.frame039	45.471	42.673	10.321	46.994	39.112	10.134	47.362	37.374	6.732	45.975	34.613	4.602	47.918	31.6	5.887	45.728	28.708	4.619	44.528	28.11	8.198	41.554	25.689	8.667	39.982	26.107	5.347	36.176	26.03	5.905	34.166	27.386	2.953	31.37	29.983	2.784	29.401	30.609	-0.326	32.187	29.039	-2.461	34.976	31.249	-1.201	37.668	29.604	0.964	37.28
H301R.frame040	45.883	42.578	9.177	47.189	39.039	8.395	47.157	37.041	5.1	45.817	34.175	3.246	47.824	31.185	4.236	45.341	28.374	3.514	44.307	28.196	7.172	41.463	25.571	7.979	39.636	26.108	4.71	35.865	25.905	5.224	33.479	26.895	2.42	30.574	29.485	2.435	28.487	31.146	-0.396	30.417	28.55	-2.603	33.652	30.552	-1.943	36.658	29.164	0.155	36.83
H301R.frame041	45.444	42.913	7.511	46.891	39.79	9.211	47.948	37.006	6.806	46.096	34.65	4.42	47.864	31.416	5.236	45.433	28.806	4.053	44.069	28.038	7.542	41.109	25.568	8.048	39.098	25.93	4.786	35.35	25.996	4.657	33.442	27.447	1.774	30.74	30.172	1.799	29.276	31.998	-1.109	31.179	29.647	-3.429	34.275	31.399	-2.299	37.327	29.983	-0.225	37.159
H301R.frame042	45.02	42.536	7.529	47.205	39.284	7.701	47.697	36.886	4.681	45.945	34.296	2.683	47.974	31.019	2.486	45.006	28.558	2.081	44.328	28.356	5.822	41.572	25.768	6.573	39.928	26.425	3.256	36.212	26.142	3.813	33.622	27.578	1.299	30.382	29.537	1.864	28.156	30.979	-0.908	30.642	29.451	-3.457	33.415	31.755	-2.22	36.557	30.086	-0.519	36.666
H301R.frame043	45.161	42.44	7.637	46.982	39.104	8.16	47.412	37.085	4.876	45.87	34.188	3.095	48.148	31.155	3.745	45.77	28.25	3.247	44.656	28.069	6.818	41.741	25.606	7.187	39.908	26.124	4.049	36.137	25.905	4.495	34.033	27.28	1.673	31.021	29.751	1.645	28.94	30.863	-1.354	31.602	29.072	-3.571	34.254	31.38	-2.134	37.105	29.818	-0.119	37.137
H301R.frame044	45.561	42.064	10.031	46.878	38.608	8.998	47.64	37.268	5.517	45.998	34.612	3.468	47.611	31.196	4.228	45.061	28.392	3.353	43.984	27.969	6.902	41.306	25.275	6.738	39.43	26.313	3.602	35.657	26.221	3.855	33.338	28.016	1.498	30.518	30.416	2.009	28.247	31.614	-0.887	30.628	30.17	-3.478	33.726	31.969	-2.108	36.531	30.05	-0.455	37.029
H301R.frame045	45.935	42.82	9.583	47.306	39.283	8.868	47.244	37.628	5.318	45.7	34.904	3.388	47.45	31.651	4.353	45.266	28.55	3.499	44.125	28.17	7.112	41.252	25.768	7.261	39.741	26.059	3.868	36.106	26.086	4.112	33.733	27.433	1.472	30.792	29.86	1.967	28.706	31.17	-0.993	31.381	29.724	-3.425	34.161	31.798	-1.945	37.075	29.887	-0.223	37.111
H301R.frame046	46.264	42.384	9.591	47.24	38.973	8.273	47.05	37.73	4.651	45.78	34.772	2.631	47.794	31.788	3.494	45.387	28.894	2.961	44.413	28.676	6.546	41.603	26.221	6.609	39.714	26.705	3.408	36.126	26.134	4.082	33.643	27.713	1.771	30.612	29.995	2.325	28.129	30.944	-0.31	30.04	28.757	-2.708	33.141	30.958	-2.144	36.587	30.222	-0.652	37.178
H301R.frame047	46.352	43.05	7.773	47.259	39.447	8.051	47.38	37.271	4.915	46.353	34.206	3.228	48.284	31.144	4.251	45.797	28.461	3.288	44.805	28.3	6.859	42.103	25.699	7.491	39.841	26.16	4.557	36.032	26.006	4.764	33.39	27.049	2.315	30.945	30.015	2.241	28.963	30.773	-0.993	31.513	28.823	-2.899	34.334	31.167	-1.867	37.275	29.494	-0.023	37.22
H301R.frame048	46.738	42.192	9.982	47.436	38.602	8.848	47.482	36.594	5.497	45.892	33.906	3.539	47.728	30.741	4.448	45.199	28.289	2.928	43.722	27.997	6.377	40.646	25.63	6.48	38.84	26.643	3.273	35.01	26.792	3.702	32.907	28.476	0.999	30.365	31.226	1.502	28.526	32.938	-1.375	30.591	30.724	-3.73	33.819	32.408	-2.384	36.557	30.451	-0.64	36.826
H301R.frame049	45.944	42.339	10.195	47.289	39.189	8.59	47.018	37.671	5.101	45.843	34.784	3.104	48.18	32.035	4.345	45.954	29.294	2.809	44.441	28.465	6.144	41.823	25.832	6.163	39.517	26.493	3.175	35.688	26.331	3.934	33.025	27.941	1.36	31.006	30.968	2.17	28.302	31.713	-0.396	30.262	29.94	-3.138	33.65	31.638	-2.482	36.571	29.889	-0.785	37.335
H301R.frame050	46.52	41.082	10.337	47.522	37.748	8.926	47.492	36.672	5.381	45.9	34.004	3.259	47.67	30.599	3.52	45.325	28.18	2.121	43.857	27.375	5.559	40.943	24.924	5.4	38.85	26.292	2.495	35.024	25.969	3.208	32.598	27.971	0.948	30.4	30.86	1.68	27.95	32.14	-1.055	29.863	30.144	-3.835	33.252	31.701	-2.819	36.269	30.211	-1.188	36.83
H301R.frame051	46.267	42.931	7.313	47.306	39.538	8.318	47.415	37.601	5.02	46.005	34.668	3.108	47.85	31.462	3.371	45.131	28.933	2.727	44.39	28.238	6.307	41.752	25.605	6.668	39.658	26.338	3.606	35.979	26.362	4.486	33.56	27.877	2.088	30.775	30.568	2.154	28.794	31.763	-0.928	30.785	29.263	-3.16	33.982	31.023	-2.211	36.946	29.864	-0.118	36.926
H301R.frame052	46.882	42.56	7.516	47.33	38.863	7.833	47.235	37.158	4.351	45.695	34.375	2.475	47.72	31.378	3.206	45.089	28.718	2.411	44	28.238	6.11	41.056	25.824	6.487	39.128	26.317	3.292	35.487	26.556	3.88	33.095	28.097	1.282	30.432	30.789	1.47	28.351	32.04	-1.433	30.634	30.146	-3.924	33.614	32.137	-2.574	36.259	30.267	-0.577	36.692
H301R.frame053	46.867	41.791	9.129	47.746	38.285	7.821	46.985	36.764	4.351	45.395	33.97	2.351	47.324	30.794	3.241	44.568	28.254	2.614	43.7	27.586	6.085	40.5	25.42	6.282	38.724	26.299	3.076	34.955	26.197	3.604	32.696	27.722	0.963	29.937	30.442	1.209	28.034	32.38	-1.475	29.89	30.074	-3.925	33.027	32.007	-2.629	35.984	30.147	-0.962	36.36
H301R.frame054	46.708	41.396	9.651	47.422	37.807	8.487	47.248	36.499	4.964	45.71	33.758	2.923	47.498	30.856	4.153	44.914	28.155	3.229	43.604	28.021	6.746	40.658	25.548	7.052	39.033	26.221	3.751	35.278	26.5	4.486	32.709	27.767	2.111	30.39	30.774	2.159	28.391	32.098	-0.805	30.101	29.423	-3.11	33.343	31.061	-2.268	36.233	29.476	-0.308	36.514
H301R.frame055	46.296	42.481	9.013	47.063	39.062	7.636	46.617	37.4	4.19	44.882	34.514	2.511	46.98	31.309	2.923	44.368	28.706	2.077	43.864	28.186	5.726	41.298	25.434	6.484	38.602	26.052	3.853	34.871	25.92	4.047	32.397	27.753	1.868	29.848	30.633	2.282	27.592	31.703	-0.614	29.553	29.38	-3.031	32.632	31.451	-2.453	35.772	29.927	-0.75	36.194
H301R.frame056	45.888	42.31	8.898	46.817	38.762	7.861	46.599	37.331	4.28	45.173	34.421	2.41	47.19	31.365	3.144	44.685	28.791	1.883	43.824	27.891	5.522	40.782	25.451	5.556	38.508	26.543	2.733	34.909	26.209	3.68	32.383	27.864	1.316	29.923	30.644	1.621	28.267	32.362	-1.444	30.294	30.152	-3.729	33.645	31.705	-2.78	36.41	30.076	-0.634	36.126
[truncated: 5,044 more rows]
[truncated: 905 more columns]
